# Supplementary material for: Assigning the unassigned: A signature-based classification of rDNA metabarcodes reveals new deep-sea diversity
Source: PLoS One. 2024 Feb 29;19(2):e0298440. doi: 10.1371/journal.pone.0298440 (PMC10903905; doi:10.1371/journal.pone.0298440)
Supplement: S1 Table — Features datasets from CCFZ, Deep-Sea and Shallow-water basins and their accession number. (XLSX) [file pone.0298440.s003.xlsx]

## Sheet: Table S1
Table S1: Features datasets from CCFZ, Deep-Sea and Shallow-water basins and their accession number
Basins	Habitats	Accession number	Publication
Eastern Pacific CCFZ - OMS	Deep-sea	PRJEB44134;PRJNA899048	Lejzerowicz et al. 2021; this study
Eastern Pacific CCFZ - UK1	Deep-sea	PRJEB44134	Lejzerowicz et al. 2021
Eastern Pacific CCFZ - BGR	Deep-sea	PRJEB44134	Lejzerowicz et al. 2021
Eastern Pacific CCFZ - IFREMER	Deep-sea	PRJEB44134	Lejzerowicz et al. 2021
Northwest_Pacific	Deep-sea	PRJEB44134; PRJNA554310	Lejzerowicz et al. 2021; Cordier et al. 2019
Southern_Ocean	Deep-sea	PRJEB44134	Lejzerowicz et al. 2021
North_Atlantic	Deep-sea	PRJEB44134	Lejzerowicz et al. 2021
Mid_Atlantic	Deep-sea	PRJEB44134	Lejzerowicz et al. 2021
South_Atlantic	Deep-sea	PRJEB44134	Lejzerowicz et al. 2021
Svalbard	Shallow-water	PRJNA768352	Nguyen et al. 2022
Tyrrhenian Sea	Shallow-water	PRJNA723313	Cavaliere et al. 2021
Adriatic Sea	Shallow-water	PRJNA813562; PRJEB29469; PRJNA768352	Greco et al. 2022; Cordier et al. 2019; Frontalini et al. 2018
Persian Gulf	Shallow-water	N/A	Eqbal et al. 2022
