# Supplementary material for: Assigning the unassigned: A signature-based classification of rDNA metabarcodes reveals new deep-sea diversity
Source: PLoS One. 2024 Feb 29;19(2):e0298440. doi: 10.1371/journal.pone.0298440 (PMC10903905; doi:10.1371/journal.pone.0298440)
Supplement: S2 Table — Number of reads at each step of filtering per dataset and area. (XLSX) [file pone.0298440.s004.xlsx]

## Sheet: Sheet1
Table S2: Number of reads at each step of filtering per dataset and area.
	Area	reads in	reads out	reads dada2	reads dada2 noChimera	only forams	only forams (>100 reads)	Final number of OTUs (> 100 reads)	only forams (>100 reads)	Final number of OTUs (> 100 reads)
CCFZ	BGR	12878570	12867060	12653791	12517754	11853167	11847479	10148	37127019	2382
	IFREMER	1394522	1393246	1366931	1352849	1299298	1298608	1122
	OMS1	15860546	15850886	15396155	15167390	14015437	13999392	49970
	UK1	11022907	11015504	10717512	10628713	9990418	9981540	38538
Deep-sea	Mid_Atlantic	5037364	5032852	4922985	4871317	4867846	4865096	9702	48559807	4148
	North_Atlantic	6799937	6793746	6665347	6611879	6607784	6603642	9066
	Northwest_Pacific	22388282	22372365	21069136	20154181	19936888	19913999	34898
	South_Atlantic	3712116	3708737	3605181	3541117	3535208	3537242	4705
	Southern_Ocean	14232877	14220064	13887007	13652490	13641349	13639828	23324
Shallow-water	Tyrrhenian Sea	7290547	7290528	6652474	6588751	6321005	6290283	1489	26349529	3745
	Adriatic_Sea	16231602	16226423	13795898	12407371	11277519	11259870	867
	Persian Gulf	7128775	7118934	6442768	5813078	3344826	3334272	376
	Svalbard	5968786	5968455	5616983	5579254	5483500	5465104	1013
