# Supplementary material for: Assigning the unassigned: A signature-based classification of rDNA metabarcodes reveals new deep-sea diversity
Source: PLoS One. 2024 Feb 29;19(2):e0298440. doi: 10.1371/journal.pone.0298440 (PMC10903905; doi:10.1371/journal.pone.0298440)
Supplement: S3 Table — Distribution of main foraminifera classes depending on the method of taxonomic assignment, only sequences having more than 100 reads were taken into account. (XLSX) [file pone.0298440.s005.xlsx]

## Sheet: Sheet1
Table S3: Distribution of main foraminifera classes depending on the method of taxonomic assignment, only sequences having more than 100 reads were taken into account
Taxonomy	Vsearch_100	IDTAXA_100	BLAST_100
Globothalamea	560178	134475	459580
Monothalamea	3920269	1964986	2232219
Monothalamea;ENFOR	8044231	1143017	4308343
Monothalamea;Monothalamea_XXXX	3362503	133172	1905708
Tubothalamea	1274472	414188	45651
Unassigned	19965366	33337181	28175518
