# Supplementary material for: Assigning the unassigned: A signature-based classification of rDNA metabarcodes reveals new deep-sea diversity
Source: PLoS One. 2024 Feb 29;19(2):e0298440. doi: 10.1371/journal.pone.0298440 (PMC10903905; doi:10.1371/journal.pone.0298440)
Supplement: S4 Table — Details Lineages and clades including the signature (sequence), abundance and number of OTUs. (XLSX) [file pone.0298440.s006.xlsx]

## Sheet: Sheet1
Table S4: Details Lineages and clades including the , signature (sequence), abundance and number of OTUs
Lineage	Clade CCZ	Signature	Abundance	Number of OTUs
L01	CCZ13	GACAGGCAAAAAG	11889	7
L02A	CCZ18	CCAGGTCCGGACACATCAAGGATTGACAGGCAAAAG	165290	5
L02B	CCZ18	CCAGGTCCGGACACATCAAGGATTGACAGGCAACAG	85894	6
L03	CCZ13	GACAGGCAAATAGCA	22287	6
L04	CCZ16	GACAGGCAACCCGAAGTG	321053	3
L05A	CCZ20	GACAGGCAATAATAC	26554	13
L05B	CCZ20	GACAGGCAATAATATGAATT	19820	6
L06	CCZ20	GACAGGCAATAATACAGAG	529	4
L07A	CCZ20	GACAGGCAATCATGTGGA	47887	10
L07B	CCZ20	GACAGGCAATCGTGTGAAA	189970	5
L08	CCZ05	GACAGGTGTTTCGTAGGTT	60184	8
L09	CCZ17	GACAGGCATTAG	59051	39
L10A	CCZ06	GACAGGCGAAAAAG + TGACTTTGCAAATATGCTAGTCCTTT	337013	20
L10B	CCZ19	GACAGGCGAAAAAG + GCTATAGTTGAAATATGCTAGTCCTTT	7201	6
L10C	CCZ11	GACAGGCGAAAAAG + TACTCTGTAAATATGCTAGTCCTTT	90832	3
L11	CCZ11	GACAGGCGAAAGAGT	382540	13
L12A	CCZ01	GACAGGCGAAGGAGC	1668554	11
L12B	CCZ01	GACAGGCGAAGGAGTTTC	309842	3
L13	CCZ09	GACAGGTAACTGTAGTGTTA	61496	13
L14	CCZ08	GACAGGCGATTGTAGTTAA	3334200	13
L15	CCZ02	GACAGGCGCAGAGTA	629653	13
L16A	CCZ01	GACAGGCGCAGGATATC	39581	13
L16B	CCZ01	GACAGGCGCAGGATTT	40399	14
L17A	CCZ28	GACAGGCGCTAGTCCTGGC	13546	23
L17B	CCZ28	GACAGGCGCTAGCGCTG	54431	25
L17C	CCZ28	GACAGGCGCTAGCGCCGGCGATCGG	39911	12
L17D	CCZ28	GACAGGCGCTAGGGCCTACC	11359	4
L17E	CCZ28	GACAGGCGCTAGGGTTGGGACC	5038	5
L17F	CCZ28	GACAGGCGCTAGCGTGGCGCAGGCCAGA	43390	3
L17G	CCZ28	GACAGGCGCTAGCTGG	28407	3
L18	CCZ26	GACAGGCGCTCGCAT	26755	7
L19	CCZ26	GACAGGCGCTGGCA	156998	12
L20	CCZ21	CCAGGTTAGGACATACTGAGGATTGACAGGCGCTTGTAGTTT	103125	5
L21	CCZ14	GGGGAAACTTACCGGGTCCGGACACACTGAGGATTGACAGGCGTTTACT	3490218	14
L22	CCZ06	GACAGGCTCAAAAGTTTTGGTGTTTC	31864	3
L23A	CCZ12	GACAGGTAAAAGAAGCACA	113004	6
L23B	CCZ12	GACAGGTAAAAGAAGTTCA	582929	93
L24	CCZ18	GACAGGTAAAAGTATTTACA	140058	5
L25	CCZ11	GACAGGTAAATGGA	100964	4
L26	CCZ07	GACAGGTGAATGTAGTTTGTGTTT	46373	8
L27A	CCZ08	GACAGGTGAAAGTGGTTAA	585451	3
L27B	CCZ08	GACAGGTGAATGTGGTTAA	520723	8
L28A	CCZ08	GACAGGTGACATAT	1419448	5
L28B	CCZ08	GACAGGTGATATATAG	187868	4
L29A	CCZ25	GACAGGTGATTGAGGTT	204144	5
L29B	CCZ25	GACAGGTGATTGTGATT	2923782	7
L29C	CCZ25	GACAGGTGATTGTGGTT	92374	2
L31	CCZ16	GACAGGTGCTTGGCA	256979	10
L32	CCZ22	GACAGGTGTTGGAGAACA	105065	19
L33	CCZ22	GACAGGTGTTGTAAAACACA	61504	13
L34	CCZ15	GACAGGTGTTTAATAGT	25455	7
L35	CCZ14	GGGGAAACTTACCGGGTCCGGACACACTGAGGATTGACAGGTGTTTACT	246656	7
L36	CCZ24	GACAGGTGTTTCGAAAGGTCG	30713	15
L37	CCZ24	GACAGGTGTTTCGAAGGTAACT	31606	15
L38	CCZ10	GACAGGTTAAATAGAA	33824	13
L39	CCZ02	GACAGGTTCAAAGT	15289	4
L40	CCZ27	GACAGGTTCTGTAACTGGG	54801	16
L41	CCZ23	GACAGGTTCTGTGAGT	179522	10
L42A	CCZ04	GGGGAAACTTATCAGGTCCAAACACGCTGAGGATTGACAGGTTCTTATAAGA	35468	35
L42B	CCZ04	GGGAAATCTTACCATGGTCCAAACACGCTGAGGATTGACAGGTTCTTATAAGA	44112	23
L43	CCZ03	GACAGGTTTATATA	822418	6
