# Supplementary material for: Assigning the unassigned: A signature-based classification of rDNA metabarcodes reveals new deep-sea diversity
Source: PLoS One. 2024 Feb 29;19(2):e0298440. doi: 10.1371/journal.pone.0298440 (PMC10903905; doi:10.1371/journal.pone.0298440)
Supplement: S5 Table — Other assignment methods such as VSEARCH, IDTAXA and BLAST are also displayed for comparison. (XLSX) [file pone.0298440.s007.xlsx]

## Sheet: Sheet1
Table S5: Taxonomic assignment of sequences that could be assigned by the signatures. Other assignment methods such as VSEARCH, IDTAXA and BLAST are also displayed for comparison.
ID	Reads	Signatures	VSEARCH			IDTAXA		BLAST
			VSEARCH 95%	mean identity	ref ids	IDTAXA	IDTAXA_confidence	Blastlocal	pident	qcov
ASV893	409	L23B	Monothalamea;CladeC;Xenophyophoridae;Aschemonella;Aschemonella_like_tubes	1	PAW2716;PAW2717	unassigned	53.5104	Monothalamea;CladeC;Xenophyophoridae;Aschemonella;Aschemonella_like_tubes;18487_14	100	100
ASV23	336290	L15	Monothalamea;CladeC;Xenophyophoridae;Galatheammina;Galatheammina_1B;18421_33	0.966	PAW2791	Tubothalamea;Miliolida;Hauerinidae;Hauerinidae_X;Hauerinidae_X_squat_textulariid	77.506	unassigned	0	0
ASV880	8982	L19	Monothalamea;CladeG;CladeG_XXX;CladeG_XX;CladeG_X_undet_monothalamid;21078	0.979	PAW4220	unassigned	48.3797	Monothalamea;CladeG;CladeG_XXX;CladeG_XX;CladeG_X_undet_monothalamid;21078	97.857	100
ASV156	102848	L19	Monothalamea;CladeG;CladeG_XXX;CladeG_XX;CladeG_X_undet_monothalamid;21078	0.993	PAW4220	unassigned	34.2787	unassigned	0	0
ASV18	576528	L43	Monothalamea;CladeV;CladeV_XXX	1	PAW3562;PAW3564;PAW4235	unassigned	27.0735	unassigned	0	0
ASV11383	8063	L43	Monothalamea;CladeV;CladeV_XXX	0.992	PAW3562;PAW3564;PAW4235	unassigned	39.2462	Monothalamea;CladeV;CladeV_XXX;CladeV_XX;CladeV_X_squat_Spirilina;21060	99.194	100
ASV12863	4457	L43	Monothalamea;CladeV;CladeV_XXX	0.976	PAW3569;PAW3570;PAW4235	unassigned	53.0265	Monothalamea;CladeV;CladeV_XXX;CladeV_XX;CladeV_X_squat_Spirilina;21060	97.6	100
ASV416	42536	L43	Monothalamea;CladeV;CladeV_XXX	0.984	PAW3562;PAW3564;PAW4235	unassigned	37.7105	unassigned	0	0
ASV119	55393	L43	Monothalamea;CladeV;CladeV_XXX	0.976	PAW3562;PAW3564;PAW4235	unassigned	60.7305	unassigned	0	0
ASV671	13765	L43	Monothalamea;CladeV;CladeV_XXX	0.976	PAW3562;PAW3564;PAW4235	unassigned	29.9131	Monothalamea;CladeV;CladeV_XXX;CladeV_XX_ENV;CladeV_X_ENV;F13_56T	97.6	100
ASV34	164212	L43	Monothalamea;CladeV;CladeV_XXX	0.96	PAW3562;PAW3564;PAW4235	Monothalamea;CladeG;CladeG_XXX;CladeG_XX;CladeG_X_Nemogullmia-like	85.6954	unassigned	0	0
ASV16017	309	L42A	Monothalamea;ENFOR_XXXX;ENFOR_XXX;ENFOR_XX;ENFOR_X;F103_45_89	0.953	PAW3689	unassigned	29.9422	Monothalamea;ENFOR_XXXX;ENFOR_XXX;ENFOR_XX;ENFOR_X;F103_45_89	96.667	100
ASV1071	4075	L42A	Monothalamea;ENFOR_XXXX;ENFOR_XXX;ENFOR_XX;ENFOR_X;F103_45_89	0.973	PAW3689	Monothalamea;ENFOR1;unclassified_ENFOR1	65.7969	Monothalamea;ENFOR_XXXX;ENFOR_XXX;ENFOR_XX;ENFOR_X;F103_45_89	97.297	100
ASV668	6014	L42A	Monothalamea;ENFOR_XXXX;ENFOR_XXX;ENFOR_XX;ENFOR_X;F103_45_89	0.993	PAW3689	unassigned	64.7045	Monothalamea;ENFOR_XXXX;ENFOR_XXX;ENFOR_XX;ENFOR_X;F103_45_89	99.324	100
ASV7949	1742	L42A	Monothalamea;ENFOR_XXXX;ENFOR_XXX;ENFOR_XX;ENFOR_X;F103_45_89	0.986	PAW3689	unassigned	32.0511	Monothalamea;ENFOR_XXXX;ENFOR_XXX;ENFOR_XX;ENFOR_X;F103_45_89	98.649	100
ASV13132	245	L42A	Monothalamea;ENFOR_XXXX;ENFOR_XXX;ENFOR_XX;ENFOR_X;F103_45_89	0.96	PAW3689	unassigned	39.2927	Monothalamea;ENFOR_XXXX;ENFOR_XXX;ENFOR_XX;ENFOR_X;F103_45_89	96.667	100
ASV1012	2101	L42A	Monothalamea;ENFOR_XXXX;ENFOR_XXX;ENFOR_XX;ENFOR_X;F103_45_89	0.973	PAW3689	unassigned	48.1245	Monothalamea;ENFOR_XXXX;ENFOR_XXX;ENFOR_XX;ENFOR_X;F103_45_89	97.297	100
ASV21252	368	L42B	Monothalamea;ENFOR_XXXX;ENFOR_XXX;ENFOR_XX;ENFOR_X;F103_54_57	0.986	PAW3690	unassigned	54.5645	Monothalamea;ENFOR_XXXX;ENFOR_XXX;ENFOR_XX;ENFOR_X;F103_54_57	98.649	100
ASV13565	152	L42A	Monothalamea;ENFOR_XXXX;ENFOR_XXX;ENFOR_XX;ENFOR_X;F13_70T	0.965	PAW3688	unassigned	60.1371	Monothalamea;ENFOR_XXXX;ENFOR_XXX;ENFOR_XX;ENFOR_X;F13_70T	97.222	100
ASV479	3035	L42A	Monothalamea;ENFOR_XXXX;ENFOR_XXX;ENFOR_XX;ENFOR_X;F13_70T	0.958	PAW3688	unassigned	58.6078	unassigned	0	0
ASV148	28830	L23B	Monothalamea;ENFOR1	1	PAW3724;PAW4222	Monothalamea;CladeA;CladeA_Group1;CladeA_Group1_XX;unclassified_CladeA_Group1_XX	62.5932	unassigned	0	0
ASV781	17628	L23B	Monothalamea;ENFOR1;ENFOR1_XXX;ENFOR1_XX_F64-28T;ENFOR1_X_F64-28T;F64_28T	0.991	PAW3719	unassigned	61.5845	unassigned	0	0
ASV113	107646	L23B	Monothalamea;ENFOR1;ENFOR1_XXX;ENFOR1_XX_F64-28T;ENFOR1_X_F64-28T;F64_28T	0.955	PAW3719	unassigned	35.4836	unassigned	0	0
ASV352	17258	L23B	Monothalamea;ENFOR1;ENFOR1_XXX;ENFOR1_XX_F64-28T;ENFOR1_X_F64-28T;F64_28T	0.955	PAW3719	unassigned	47.225	unassigned	0	0
ASV268	8787	L23B	Monothalamea;ENFOR1;ENFOR1_XXX;ENFOR1_XX_F64-28T;ENFOR1_X_F64-28T;F64_28T	0.955	PAW3719	unassigned	48.6747	unassigned	0	0
ASV1080	1191	L23B	Monothalamea;ENFOR1;ENFOR1_XXX;ENFOR1_XX_Xeno;ENFOR1_X_Xeno	0.9565	PAW3722;PAW3721	unassigned	47.3018	Monothalamea;ENFOR1;ENFOR1_XXX;ENFOR1_XX_Xeno;ENFOR1_X_Xeno;215_1	96.026	99
ASV319	7973	L23B	Monothalamea;ENFOR1;ENFOR1_XXX;ENFOR1_XX_Xeno;ENFOR1_X_Xeno;231_15	0.965	PAW3723	unassigned	46.7304	unassigned	0	0
ASV836	3544	L23B	Monothalamea;ENFOR1;ENFOR1_XXX;ENFOR1_XX_Xeno;ENFOR1_X_Xeno;231_15	0.951	PAW3723	unassigned	48.3307	Monothalamea;ENFOR1;ENFOR1_XXX;ENFOR1_XX_Xeno;ENFOR1_X_Xeno;231_15	95.775	100
ASV3512	520	L23B	Monothalamea;ENFOR1;MENFOR1_XXX;ENFOR1_XX;ENFOR1_X_undet_monothalamid;21000	0.972	PAW4212	unassigned	43.6487	Monothalamea;ENFOR1;ENFOR1_XXX;ENFOR1_XX;ENFOR1_X_undet_monothalamid;21000	97.241	100
ASV1413	2693	L23B	Monothalamea;ENFOR1;MENFOR1_XXX;ENFOR1_XX;ENFOR1_X_undet_monothalamid;21000	0.952	PAW4212	Monothalamea;CladeG;CladeG_XXX;unclassified_CladeG_XXX	67.6913	unassigned	0	0
ASV539	3852	L23B	Monothalamea;ENFOR1;MENFOR1_XXX;ENFOR1_XX;ENFOR1_X_undet_monothalamid;21058	0.966	PAW4213	unassigned	31.1637	Monothalamea;ENFOR1;ENFOR1_XXX;ENFOR1_XX;ENFOR1_X_undet_monothalamid;21058	96.575	100
ASV799	2335	L23B	Monothalamea;ENFOR1;MENFOR1_XXX;ENFOR1_XX;ENFOR1_X_undet_monothalamid;21058	0.986	PAW4213	unassigned	51.6309	Monothalamea;ENFOR1;ENFOR1_XXX;ENFOR1_XX;ENFOR1_X_undet_monothalamid;21058	98.601	100
ASV5258	1085	L23B	Monothalamea;ENFOR1;MENFOR1_XXX;ENFOR1_XX;ENFOR1_X_undet_monothalamid;21084	0.993	PAW4214	Monothalamea;Monothalamea_XXXX;Monothalamea_XXX;Monothalamea_XX;Monothalamea_X_squat_Cribrostomoides	63.1521	Monothalamea;ENFOR1;ENFOR1_XXX;ENFOR1_XX;ENFOR1_X_undet_monothalamid;21084	99.259	100
ASV1324	820	L23B	Monothalamea;ENFOR1;MENFOR1_XXX;ENFOR1_XX;squat_Cribrostomoides;20990	0.985	PAW4224	Monothalamea;ENFOR2;ENFOR2_XXX;unclassified_ENFOR2_XXX	80.6199	Monothalamea;ENFOR1;ENFOR1_XXX;ENFOR1_XX;squat_Cribrostomoides;20990	98.529	100
ASV265	11052	L23B	Monothalamea;ENFOR1;MENFOR1_XXX;ENFOR1_XX;squat_Cribrostomoides;20990	0.963	PAW4224	unassigned	56.2117	unassigned	0	0
ASV1345	781	L23B	Monothalamea;ENFOR1;MENFOR1_XXX;ENFOR1_XX;squat_Cribrostomoides;20990	0.985	PAW4224	unassigned	59.0989	unassigned	0	0
ASV3907	7918	L23B	Monothalamea;ENFOR1;MENFOR1_XXX;ENFOR1_XX;squat_Cribrostomoides;20990	1	PAW4224	unassigned	29.5247	Monothalamea;ENFOR1;ENFOR1_XXX;ENFOR1_XX;squat_Cribrostomoides;20990	100	100
ASV1960	475	L23B	Monothalamea;ENFOR1;MENFOR1_XXX;ENFOR1_XX;squat_Cribrostomoides;20990	0.963	PAW4224	unassigned	46.7286	Monothalamea;ENFOR1;ENFOR1_XXX;ENFOR1_XX;squat_Cribrostomoides;20990	96.324	100
ASV721	2961	L23B	Monothalamea;ENFOR1;MENFOR1_XXX;ENFOR1_XX;squat_Cribrostomoides;20990	0.963	PAW4224	unassigned	33.9314	Monothalamea;ENFOR1;ENFOR1_XXX;ENFOR1_XX;squat_Cribrostomoides;20990	97.059	100
ASV1951	2841	L14	Monothalamea;ENFOR10;ENFOR9_XXX;ENFOR9_XX;ENFOR9_X_Crithionina-like;20922	0.975	PAW3838	unassigned	34.4861	Monothalamea;ENFOR9;ENFOR9_XXX;ENFOR9_XX;ENFOR9_X_Crithionina-like;20922	97.458	100
ASV11923	3100	L14	Monothalamea;ENFOR10;ENFOR9_XXX;ENFOR9_XX;ENFOR9_X_Crithionina-like;20922	0.983	PAW3838	unassigned	50.0682	Monothalamea;ENFOR9;ENFOR9_XXX;ENFOR9_XX;ENFOR9_X_Crithionina-like;20922	98.305	100
ASV1	2403032	L14	Monothalamea;ENFOR10;ENFOR9_XXX;ENFOR9_XX;ENFOR9_X_Crithionina-like;20922	0.992	PAW3838	unassigned	31.3352	unassigned	0	0
ASV97	876235	L14	Monothalamea;ENFOR10;ENFOR9_XXX;ENFOR9_XX;ENFOR9_X_Crithionina-like;20922	1	PAW3838	unassigned	48.3441	Monothalamea;ENFOR9;ENFOR9_XXX;ENFOR9_XX;ENFOR9_X_Crithionina-like;20922	100	100
ASV12488	455	L14	Monothalamea;ENFOR10;ENFOR9_XXX;ENFOR9_XX;ENFOR9_X_Crithionina-like;20922	0.966	PAW3838	unassigned	50.5607	Monothalamea;ENFOR9;ENFOR9_XXX;ENFOR9_XX;ENFOR9_X_Crithionina-like;20922	96.639	100
ASV12770	1509	L14	Monothalamea;ENFOR10;ENFOR9_XXX;ENFOR9_XX;ENFOR9_X_Crithionina-like;20922	0.975	PAW3838	unassigned	76.2091	Monothalamea;ENFOR9;ENFOR9_XXX;ENFOR9_XX;ENFOR9_X_Crithionina-like;20922	97.458	100
ASV913	147	L14	Monothalamea;ENFOR10;ENFOR9_XXX;ENFOR9_XX;ENFOR9_X_Crithionina-like;20922	0.966	PAW3838	unassigned	25.85	Monothalamea;ENFOR9;ENFOR9_XXX;ENFOR9_XX;ENFOR9_X_Crithionina-like;20922	96.61	100
ASV12063	30985	L14	Monothalamea;ENFOR10;ENFOR9_XXX;ENFOR9_XX;ENFOR9_X_Crithionina-like;20922	0.983	PAW3838	unassigned	63.9083	Monothalamea;ENFOR9;ENFOR9_XXX;ENFOR9_XX;ENFOR9_X_Crithionina-like;20922	98.305	100
ASV12360	15835	L14	Monothalamea;ENFOR10;ENFOR9_XXX;ENFOR9_XX;ENFOR9_X_Crithionina-like;20922	0.983	PAW3838	unassigned	56.8606	Monothalamea;ENFOR9;ENFOR9_XXX;ENFOR9_XX;ENFOR9_X_Crithionina-like;20922	98.305	100
ASV86	134166	L12A	Monothalamea;ENFOR2;ENFOR2_XXX	0.973	PAW3737;PAW3740	unassigned	44.0505	Monothalamea;ENFOR2;ENFOR2_XXX;ENFOR2_XX_F103-86-91;ENFOR2_X_F103-86-91;F103_86_91	97.321	100
ASV20888	5724	L10C	Monothalamea;ENFOR2;ENFOR2_XXX	0.982667	PAW3750;PAW3751;PAW3749	unassigned	41.7711	Monothalamea;ENFOR2;ENFOR2_XXX;ENFOR2_XX_Xeno47-37;ENFOR2_X_Xeno47-37;	98.519	100
ASV190	167521	L12A	Monothalamea;ENFOR2;ENFOR2_XXX	0.964	PAW3737;PAW3740;PAW3741	unassigned	28.5144	Monothalamea;ENFOR2;ENFOR2_XXX;ENFOR2_XX_F103-86-91;ENFOR2_X_F103-86-91;F103_86_91	97.321	100
ASV250	25302	L12A	Monothalamea;ENFOR2;ENFOR2_XXX	0.973	PAW3737;PAW3740	unassigned	31.5445	Monothalamea;ENFOR2;ENFOR2_XXX;ENFOR2_XX_F103-86-91;ENFOR2_X_F103-86-91;F103_86_91	97.321	100
ASV35	66070	L12A	Monothalamea;ENFOR2;ENFOR2_XXX	1	PAW3737;PAW3740	Monothalamea;CladeC;Xenophyophoridae;Galatheammina;Galatheammina_1B	95.4898	unassigned	0	0
ASV12	579934	L12A	Monothalamea;ENFOR2;ENFOR2_XXX	0.976	PAW3741;PAW3737;PAW3740	Monothalamea;ENFOR1;ENFOR1_XXX;ENFOR1_XX;unclassified_ENFOR1_XX	66.5145	unassigned	0	0
ASV3824	8733	L12A	Monothalamea;ENFOR2;ENFOR2_XXX	0.964	PAW3737;PAW3740	unassigned	34.0537	Monothalamea;ENFOR2;ENFOR2_XXX;ENFOR2_XX_F103-86-91;ENFOR2_X_F103-86-91;F103_86_91	96.429	100
ASV260	14851	L12A	Monothalamea;ENFOR2;ENFOR2_XXX	0.991	PAW3737;PAW3740	unassigned	35.0005	Monothalamea;ENFOR2;ENFOR2_XXX;ENFOR2_XX_F103-86-91;ENFOR2_X_F103-86-91;F103_86_91	99.099	100
ASV125	234867	L12A	Monothalamea;ENFOR2;ENFOR2_XXX	0.982	PAW3737;PAW3740;PAW3741	unassigned	49.0311	Monothalamea;ENFOR2;ENFOR2_XXX;ENFOR2_XX_F13-13T;ENFOR2_X_F13-13T;F13_13T	98.182	100
ASV32	284618	L12A	Monothalamea;ENFOR2;ENFOR2_XXX	0.991	PAW3737;PAW3740	Monothalamea;CladeC;CladeC_Gloiogullmia;Gloiogullmia;unclassified_Gloiogullmia	74.3256	Monothalamea;ENFOR2;ENFOR2_XXX;ENFOR2_XX_F103-86-91;ENFOR2_X_F103-86-91;F103_86_91	99.099	100
ASV232	21720	L12A	Monothalamea;ENFOR2;ENFOR2_XXX	0.961	PAW3737;PAW3740;PAW3731	unassigned	44.3734	unassigned	0	0
ASV122	155011	L12B	Monothalamea;ENFOR2;ENFOR2_XXX;ENFOR2_XX_EnvHabIC19;ENFOR2_X_EnvHabIC19;AY452796	0.991	PAW3731	Monothalamea;ENFOR1;unclassified_ENFOR1	66.9851	Monothalamea;ENFOR2;ENFOR2_XXX;ENFOR2_XX_EnvHabIC19;ENFOR2_X_EnvHabIC19;AY452796	99.083	100
ASV233	80579	L12B	Monothalamea;ENFOR2;ENFOR2_XXX;ENFOR2_XX_EnvHabIC19;ENFOR2_X_EnvHabIC19;AY452796	0.963	PAW3731	unassigned	63.4547	Monothalamea;ENFOR2;ENFOR2_XXX;ENFOR2_XX_EnvHabIC19;ENFOR2_X_EnvHabIC19;AY452796	96.33	100
ASV230	74252	L12B	Monothalamea;ENFOR2;ENFOR2_XXX;ENFOR2_XX_EnvHabIC19;ENFOR2_X_EnvHabIC19;AY452796	0.954	PAW3731	unassigned	64.2604	Monothalamea;ENFOR2;ENFOR2_XXX;ENFOR2_XX_EnvHabIC19;ENFOR2_X_EnvHabIC19;AY452796	95.413	100
ASV43	162427	L10A	Monothalamea;ENFOR2;ENFOR2_XXX;ENFOR2_XX_F103-38;ENFOR2_X_F103-38;F103_38	0.969	PAW3738	unassigned	44.113	unassigned	0	0
ASV550	1363	L22	Monothalamea;ENFOR2;ENFOR2_XXX;ENFOR2_XX_F103-38;ENFOR2_X_F103-38;F103_38	0.962	PAW3738	unassigned	61.4987	Monothalamea;ENFOR2;ENFOR2_XXX;ENFOR2_XX_F103-38;ENFOR2_X_F103-38;F103_38	96.241	100
ASV777	15474	L22	Monothalamea;ENFOR2;ENFOR2_XXX;ENFOR2_XX_F103-38;ENFOR2_X_F103-38;F103_38	0.985	PAW3738	unassigned	38.817	Monothalamea;ENFOR2;ENFOR2_XXX;ENFOR2_XX_F103-38;ENFOR2_X_F103-38;F103_38	98.473	100
ASV498	15027	L22	Monothalamea;ENFOR2;ENFOR2_XXX;ENFOR2_XX_F103-38;ENFOR2_X_F103-38;F103_38	1	PAW3738	unassigned	45.4341	unassigned	0	0
ASV54	130772	L12A	Monothalamea;ENFOR2;ENFOR2_XXX;ENFOR2_XX_F13-13T;ENFOR2_X_F13-13T;F13_13T	0.991	PAW3741	unassigned	35.3353	unassigned	0	0
ASV526	6574	L11	Monothalamea;ENFOR2;ENFOR2_XXX;ENFOR2_XX_F70-45F1;ENFOR2_X_F70-45F1;F70_45F1	1	PAW3746	unassigned	46.6042	unassigned	0	0
ASV145	28294	L11	Monothalamea;ENFOR2;ENFOR2_XXX;ENFOR2_XX_F70-45F1;ENFOR2_X_F70-45F1;F70_45F1	0.989	PAW3746	unassigned	58.3716	unassigned	0	0
ASV104	52716	L11	Monothalamea;ENFOR2;ENFOR2_XXX;ENFOR2_XX_F70-45F1;ENFOR2_X_F70-45F1;F70_45F1	0.978	PAW3746	unassigned	56.452	unassigned	0	0
ASV272	19695	L21	Monothalamea;ENFOR5;ENFOR5_XXX;ENFOR5_XX	0.9645	PAW3802;PAW3797	unassigned	36.7562	unassigned	0	0
ASV1122	2372	L21	Monothalamea;ENFOR5;ENFOR5_XXX;ENFOR5_XX;ENFOR5_X_F13-21T;F13_21T	0.981	PAW3795	unassigned	65.3173	Monothalamea;ENFOR5;ENFOR5_XXX;ENFOR5_XX;ENFOR5_X_F13-21T;F13_21T	98.077	100
ASV50	185506	L21	Monothalamea;ENFOR7;ENFOR5_XXX;ENFOR5_XX;ENFOR5_X_squat_Galatheammina;18430_57	0.959	PAW3799	unassigned	54.3858	unassigned	0	0
ASV506	54935	L21	Monothalamea;ENFOR7;ENFOR5_XXX;ENFOR5_XX;ENFOR5_X_squat_Galatheammina;18430_57	1	PAW3799	unassigned	45.3449	unassigned	0	0
ASV27	439091	L21	Monothalamea;ENFOR8;ENFOR5_XXX;ENFOR5_XX;ENFOR5_X_squat_Reophax;20936	1	PAW3800	Monothalamea;CladeCON;Conqueriidae;Conqueria;Conqueria_sp	95.7429	unassigned	0	0
ASV2369	696	L26	Monothalamea;ENFOR8;ENFOR8_XXX;ENFOR8_XX;ENFOR8_X_EnvHabTH12;AY452795	0.978	PAW3834	unassigned	35.6607	Monothalamea;ENFOR8;ENFOR8_XXX;ENFOR8_XX;ENFOR8_X_EnvHabTH12;AY452795	97.794	100
ASV447	16313	L26	Monothalamea;ENFOR8;ENFOR8_XXX;ENFOR8_XX;ENFOR8_X_EnvHabTH12;AY452795	0.963	PAW3834	unassigned	24.3864	Monothalamea;ENFOR8;ENFOR8_XXX;ENFOR8_XX;ENFOR8_X_EnvHabTH12;AY452795	96.324	100
ASV696	453	L26	Monothalamea;ENFOR8;ENFOR8_XXX;ENFOR8_XX;ENFOR8_X_EnvHabTH12;AY452795	0.993	PAW3834	unassigned	47.9204	Monothalamea;ENFOR8;ENFOR8_XXX;ENFOR8_XX;ENFOR8_X_EnvHabTH12;AY452795	99.259	100
ASV1291	4629	L26	Monothalamea;ENFOR8;ENFOR8_XXX;ENFOR8_XX;ENFOR8_X_EnvHabTH12;AY452795	0.963	PAW3834	unassigned	36.051	Monothalamea;ENFOR8;ENFOR8_XXX;ENFOR8_XX;ENFOR8_X_EnvHabTH12;AY452795	97.059	100
ASV200	12710	L26	Monothalamea;ENFOR8;ENFOR8_XXX;ENFOR8_XX;ENFOR8_X_EnvHabTH12;AY452795	0.956	PAW3834	unassigned	41.0653	Monothalamea;ENFOR8;ENFOR8_XXX;ENFOR8_XX;ENFOR8_X_EnvHabTH12;AY452795	97.037	100
ASV252	3002	L26	Monothalamea;ENFOR8;ENFOR8_XXX;ENFOR8_XX;ENFOR8_X_EnvHabTH12;AY452795	0.978	PAW3834	unassigned	38.5515	Monothalamea;ENFOR8;ENFOR8_XXX;ENFOR8_XX;ENFOR8_X_EnvHabTH12;AY452795	97.778	100
ASV1314	2410	L13	Monothalamea;ENFOR8;ENFOR8_XXX;ENFOR8_XX;ENFOR8_X_F64.4;F64	0.962	PAW3835	unassigned	43.8922	unassigned	0	0
ASV291	17638	L13	Monothalamea;ENFOR8;ENFOR8_XXX;ENFOR8_XX;ENFOR8_X_F64.4;F64	0.992	PAW3835	unassigned	25.6972	Monothalamea;ENFOR8;ENFOR8_XXX;ENFOR8_XX;ENFOR8_X_F64.4;F64	99.231	100
ASV207	22405	L13	Monothalamea;ENFOR8;ENFOR8_XXX;ENFOR8_XX;ENFOR8_X_F64.4;F64	0.985	PAW3835	unassigned	50.23	Monothalamea;ENFOR8;ENFOR8_XXX;ENFOR8_XX;ENFOR8_X_F64.4;F64	98.462	100
ASV20582	353	L27B	Monothalamea;ENFOR9;ENFOR9_XXX;ENFOR9_XX;ENFOR9_X_F70-35F1;F70	0.95	PAW3840	unassigned	27.533	Monothalamea;ENFOR9_XXXX;ENFOR9_XXX;ENFOR9_XX_Saccammina;ENFOR9_X_Saccammina_sp.;18586_39	96.512	99
ASV1430	1301	L37	Monothalamea;FWG1;FWG1_XXX;FWG1_XX;FWG1_X_Lake_EnvCha2A1;AF474142	0.955	PAW3846	unassigned	36.1662	unassigned	0	0
ASV96	4839	L28A	Monothalamea;Monothalamea_XXXX;Monothalamea_XXX;Monothalamea_XX	0.966	PAW4209;PAW4210;PAW4236	unassigned	52.8733	unassigned	0	0
ASV2013	388	L28B	Monothalamea;Monothalamea_XXXX;Monothalamea_XXX;Monothalamea_XX	0.960667	PAW4252;PAW4210;PAW4236	unassigned	42.0982	Monothalamea;Monothalamea_XXXX;Monothalamea_XXX;Monothalamea_XX;sphericalallogromiid;20939	96.639	100
ASV14	141278	L28B	Monothalamea;Monothalamea_XXXX;Monothalamea_XXX;Monothalamea_XX	0.992	PAW4209;PAW4210;PAW4236	unassigned	34.6741	unassigned	0	0
ASV2296	1351	L28A	Monothalamea;Monothalamea_XXXX;Monothalamea_XXX;Monothalamea_XX	0.966	PAW4209;PAW4210;PAW4236	unassigned	55.5674	Monothalamea;Monothalamea_XXXX;Monothalamea_XXX;Monothalamea_XX;squat_Ammodiscus;20916	96.639	100
ASV15	91407	L28A	Monothalamea;Monothalamea_XXXX;Monothalamea_XXX;Monothalamea_XX	0.975	PAW4209;PAW4210;PAW4236	unassigned	32.6593	unassigned	0	0
ASV199	1316651	L28A	Monothalamea;Monothalamea_XXXX;Monothalamea_XXX;Monothalamea_XX	0.992	PAW4209;PAW4210;PAW4236	unassigned	30.3463	Monothalamea;Monothalamea_XXXX;Monothalamea_XXX;Monothalamea_XX;squat_Ammodiscus;20916	99.16	100
ASV1186	5200	L28A	Monothalamea;Monothalamea_XXXX;Monothalamea_XXX;Monothalamea_XX	0.975	PAW4209;PAW4210;PAW4236	unassigned	33.7678	Monothalamea;Monothalamea_XXXX;Monothalamea_XXX;Monothalamea_XX;squat_Ammodiscus;20916	97.479	100
ASV13221	1846	L28B	Monothalamea;Monothalamea_XXXX;Monothalamea_XXX;Monothalamea_XX	0.975	PAW4209;PAW4210;PAW4236	unassigned	32.7765	Monothalamea;Monothalamea_XXXX;Monothalamea_XXX;Monothalamea_XX;squat_Ammodiscus;20916	97.479	100
ASV1082	2788	L32	Monothalamea;Monothalamea_XXXX;Monothalamea_XXX;Monothalamea_XX;Mono_X_Xeno199-7;Xeno199_7	0.955	PAW4073	unassigned	28.322	unassigned	0	0
ASV15269	906	L32	Monothalamea;Monothalamea_XXXX;Monothalamea_XXX;Monothalamea_XX;Mono_X_Xeno199-7;Xeno199_7	0.968	PAW4073	unassigned	30.4574	unassigned	0	0
ASV520	9774	L32	Monothalamea;Monothalamea_XXXX;Monothalamea_XXX;Monothalamea_XX;Mono_X_Xeno199-7;Xeno199_7	0.98	PAW4073	unassigned	40.4165	unassigned	0	0
ASV2539	560	L32	Monothalamea;Monothalamea_XXXX;Monothalamea_XXX;Monothalamea_XX;Mono_X_Xeno199-7;Xeno199_7	0.961	PAW4073	unassigned	63.6653	unassigned	0	0
ASV311	11851	L32	Monothalamea;Monothalamea_XXXX;Monothalamea_XXX;Monothalamea_XX;Mono_X_Xeno199-7;Xeno199_7	0.974	PAW4073	unassigned	30.8784	unassigned	0	0
ASV664	1635	L32	Monothalamea;Monothalamea_XXXX;Monothalamea_XXX;Monothalamea_XX;Mono_X_Xeno199-7;Xeno199_7	0.967	PAW4073	unassigned	42.7227	unassigned	0	0
ASV1965	1366	L32	Monothalamea;Monothalamea_XXXX;Monothalamea_XXX;Monothalamea_XX;Mono_X_Xeno199-7;Xeno199_7	0.955	PAW4073	unassigned	52.7574	unassigned	0	0
ASV4318	188	L32	Monothalamea;Monothalamea_XXXX;Monothalamea_XXX;Monothalamea_XX;Mono_X_Xeno199-7;Xeno199_7	0.955	PAW4073	unassigned	61.8372	unassigned	0	0
ASV2253	6956	L32	Monothalamea;Monothalamea_XXXX;Monothalamea_XXX;Monothalamea_XX;Mono_X_Xeno199-7;Xeno199_7	0.955	PAW4073	unassigned	63.6974	unassigned	0	0
ASV20260	1113	L32	Monothalamea;Monothalamea_XXXX;Monothalamea_XXX;Monothalamea_XX;Mono_X_Xeno199-7;Xeno199_7	0.955	PAW4073	unassigned	44.8781	unassigned	0	0
ASV1267	1612	L32	Monothalamea;Monothalamea_XXXX;Monothalamea_XXX;Monothalamea_XX;Mono_X_Xeno199-7;Xeno199_7	0.954	PAW4073	unassigned	40.6473	unassigned	0	0
ASV320	10239	L32	Monothalamea;Monothalamea_XXXX;Monothalamea_XXX;Monothalamea_XX;Mono_X_Xeno199-7;Xeno199_7	0.974	PAW4073	unassigned	40.2015	unassigned	0	0
ASV216	17722	L32	Monothalamea;Monothalamea_XXXX;Monothalamea_XXX;Monothalamea_XX;Mono_X_Xeno199-7;Xeno199_7	0.961	PAW4073	unassigned	38.7875	unassigned	0	0
ASV2220	11228	L3	Monothalamea;Monothalamea_XXXX;Monothalamea_XXX;Monothalamea_XX;Monothalamea_X_squat_Cystammina	1	PAW4270;PAW4271	unassigned	33.9732	Monothalamea;Monothalamea_XXXX;Monothalamea_XXX;Monothalamea_XX;Monothalamea_X_squat_Cystammina;18194_18	100	100
ASV210	166505	L15	Monothalamea;Monothalamea_XXXX;Monothalamea_XXX;Saccammina;Saccammina_sp.	0.958	PAW4114;PAW4116;PAW4117	unassigned	40.9141	Monothalamea;CladeC;Xenophyophoridae;Galatheammina;Galatheammina_1B;18421_33	97.436	100
ASV173	22927	L15	Monothalamea;Monothalamea_XXXX;Monothalamea_XXX;Saccammina;Saccammina_sp.	0.958	PAW4114;PAW4116;PAW4117	unassigned	67.2913	Monothalamea;Monothalamea_XXXX;Monothalamea_XXX;Saccammina;Saccammina_sp.;17972_80	95.833	100
ASV132	32547	L21	Tubothalamea;Miliolida;Hauerinidae;Hauerinidae_X;Hauerinidae_X_Crithionina_cf.hispida;17747	0.974	PAW4233	unassigned	34.4953	unassigned	0	0
ASV29	248861	L21	Tubothalamea;Miliolida;Hauerinidae;Hauerinidae_X;Hauerinidae_X_Crithionina_cf.hispida;17747	0.994	PAW4233	unassigned	41.7051	unassigned	0	0
ASV8	376029	L21	Tubothalamea;Miliolida;Hauerinidae;Hauerinidae_X;Hauerinidae_X_squat_textulariid;21001	0.994	PAW4232	unassigned	27.6697	unassigned	0	0
ASV10093	44243	L21	Tubothalamea;Miliolida;Hauerinidae;Hauerinidae_X;Hauerinidae_X_squat_textulariid;21001	0.9645	PAW4232;PAW3797	unassigned	35.989	Tubothalamea;Miliolida;Hauerinidae;Hauerinidae_X;Hauerinidae_X_squat_textulariid;21001	97.403	100
ASV92	80522	L21	Tubothalamea;Miliolida;Hauerinidae;Hauerinidae_X;Hauerinidae_X_squat_textulariid;21001	0.9645	PAW4232;PAW3797	unassigned	23.9594	unassigned	0	0
ASV70	85287	L21	Tubothalamea;Miliolida;Hauerinidae;Hauerinidae_X;Hauerinidae_X_squat_textulariid;21001	0.968	PAW4232	unassigned	50.82	unassigned	0	0
ASV175	39072	L21	Tubothalamea;Miliolida;Hauerinidae;Hauerinidae_X;Hauerinidae_X_squat_textulariid;21001	0.958	PAW4232;PAW3797	unassigned	35.556	unassigned	0	0
ASV324	34326	L21	Tubothalamea;Miliolida;Hauerinidae;Hauerinidae_X;Hauerinidae_X_squat_textulariid;21001	0.961	PAW4232	unassigned	49.8145	unassigned	0	0
ASV28	133742	L21	Tubothalamea;Miliolida;Hauerinidae;Hauerinidae_X;Hauerinidae_X_squat_textulariid;21001	0.9645	PAW3797;PAW4232	unassigned	40.2994	unassigned	0	0
ASV75	39698	L21	Tubothalamea;Miliolida;Hauerinidae;Hauerinidae_X;Hauerinidae_X_squat_textulariid;21001	0.987	PAW4232	unassigned	34.6556	unassigned	0	0
ASV22	158737	L21	Tubothalamea;Spirillinida;Ammodiscidae;Ammodiscus;Ammodiscus_sp-like;20914	0.983	PAW4328	unassigned	42.9721	unassigned	0	0
ASV3383	3126	L32	unassigned	0	0	unassigned	30.9875	unassigned	0	0
ASV1246	2040	L16A	unassigned	0	0	unassigned	53.8957	unassigned	0	0
ASV357	10130	L21	unassigned	0	0	unassigned	50.3324	unassigned	0	0
ASV785	728	L1	unassigned	0	0	unassigned	43.2119	unassigned	0	0
ASV11537	2161	L23B	unassigned	0	0	unassigned	31.9033	unassigned	0	0
ASV22676	1642	L23A	unassigned	0	0	unassigned	43.418	unassigned	0	0
ASV20	215785	L21	unassigned	0	0	unassigned	35.743	unassigned	0	0
ASV264	17414	L21	unassigned	0	0	unassigned	32.6716	unassigned	0	0
ASV1368	1768	L37	unassigned	0	0	unassigned	25.9059	unassigned	0	0
ASV876	1929	L16B	unassigned	0	0	unassigned	38.9969	unassigned	0	0
ASV2682	1603	L40	unassigned	0	0	unassigned	47.6346	unassigned	0	0
ASV1298	309	L23B	unassigned	0	0	unassigned	49.8593	Monothalamea;CladeC;Xenophyophoridae;Aschemonella;Aschemonella_like_tubes;18487_14	95.035	100
ASV891	2439	L42B	unassigned	0	0	unassigned	26.3027	unassigned	0	0
ASV9830	882	L34	unassigned	0	0	unassigned	57.8525	unassigned	0	0
ASV176	20381	L11	unassigned	0	0	unassigned	51.1412	unassigned	0	0
ASV1449	4919	L39	unassigned	0	0	unassigned	58.3558	unassigned	0	0
ASV10385	2736	L29B	unassigned	0	0	unassigned	33.126	unassigned	0	0
ASV1253	3310	L21	unassigned	0	0	unassigned	50.624	unassigned	0	0
ASV397	11520	L41	unassigned	0	0	unassigned	50.6074	unassigned	0	0
ASV9	302880	L21	unassigned	0	0	unassigned	43.5729	unassigned	0	0
ASV889	4012	L42B	unassigned	0	0	unassigned	42.0457	unassigned	0	0
ASV967	9348	L17F	unassigned	0	0	unassigned	39.4253	unassigned	0	0
ASV2460	211	L42B	unassigned	0	0	unassigned	47.9468	unassigned	0	0
ASV676	16502	L23B	unassigned	0	0	Monothalamea;ENFOR2;ENFOR2_XXX;ENFOR2_XX_F70-45F1;ENFOR2_X_F70-45F1	60.2041	unassigned	0	0
ASV19635	15377	L7B	unassigned	0	0	unassigned	42.6352	unassigned	0	0
ASV275	5626	L18	unassigned	0	0	unassigned	26.0474	unassigned	0	0
ASV529	2684	L11	unassigned	0	0	unassigned	63.5894	Monothalamea;ENFOR2;ENFOR2_XXX;ENFOR2_XX_EnvHabIC19;ENFOR2_X_EnvHabIC19;AY452796	97.59	100
ASV931	1235	L17B	unassigned	0	0	unassigned	37.1165	unassigned	0	0
ASV20157	4508	L5A	unassigned	0	0	unassigned	23.5258	unassigned	0	0
ASV873	2101	L38	unassigned	0	0	unassigned	42.7064	unassigned	0	0
ASV109	106415	L2A	unassigned	0	0	unassigned	46.9112	unassigned	0	0
ASV262	45482	L10A	unassigned	0	0	unassigned	54.6696	unassigned	0	0
ASV2166	137	L31	unassigned	0	0	unassigned	41.8434	unassigned	0	0
ASV14444	536	L27A	unassigned	0.975	PAW3841;PAW4135;PAW4136	Monothalamea;CladeC;CladeC_XXX;CladeC_XX_Saccammina;unclassified_CladeC_XX_Saccammina	94.2221	Monothalamea;ENFOR9_XXXX;ENFOR9_XXX;ENFOR9_XX_Saccammina;ENFOR9_X_Saccammina_sp.;18586_39	97.458	100
ASV1480	9014	L23B	unassigned	0	0	unassigned	53.6028	Monothalamea;ENFOR1;ENFOR1_XXX;ENFOR1_XX;ENFOR1_X_undet_monothalamid;21000	95.862	100
ASV73	89612	L11	unassigned	0	0	unassigned	29.9982	unassigned	0	0
ASV8356	719	L42A	unassigned	0	0	unassigned	30.0261	unassigned	0	0
ASV7704	320	L16A	unassigned	0	0	unassigned	55.8536	unassigned	0	0
ASV2243	7128	L26	unassigned	0	0	unassigned	31.8759	unassigned	0	0
ASV954	3258	L33	unassigned	0	0	unassigned	50.3462	unassigned	0	0
ASV20090	1719	L21	unassigned	0	0	unassigned	36.3564	unassigned	0	0
ASV11	60936	L29B	unassigned	0	0	unassigned	44.0246	unassigned	0	0
ASV19360	373	L42A	unassigned	0	0	unassigned	96.1674	unassigned	0	0
ASV33253	168	L9	unassigned	0	0	unassigned	50.4914	unassigned	0	0
ASV177	18995	L23B	unassigned	0	0	unassigned	44.85	unassigned	0	0
ASV135	62837	L15	unassigned	0	0	unassigned	29.4933	unassigned	0	0
ASV13696	102	L36	unassigned	0	0	unassigned	32.5966	unassigned	0	0
ASV802	3059	L5B	unassigned	0	0	unassigned	50.664	unassigned	0	0
ASV1333	2695	L16A	unassigned	0	0	unassigned	52.9303	unassigned	0	0
ASV15133	111	L38	unassigned	0	0	unassigned	55.1986	unassigned	0	0
ASV514	3384	L36	unassigned	0	0	unassigned	34.0793	unassigned	0	0
ASV2442	1116	L17B	unassigned	0	0	unassigned	31.1871	unassigned	0	0
ASV229	28938	L11	unassigned	0	0	unassigned	45.5352	unassigned	0	0
ASV18325	101	L7A	unassigned	0	0	unassigned	30.9641	unassigned	0	0
ASV5277	390	L13	unassigned	0	0	unassigned	44.3452	unassigned	0	0
ASV1948	177	L7A	unassigned	0	0	unassigned	57.798	unassigned	0	0
ASV13	222813	L21	unassigned	0.966	PAW3799;PAW3798	unassigned	45.3214	unassigned	0	0
ASV2554	9870	L35	unassigned	0	0	unassigned	64.5284	unassigned	0	0
ASV14541	645	L23B	unassigned	0	0	Monothalamea;ENFOR1;ENFOR1_XXX;ENFOR1_XX_F64-28T;ENFOR1_X_F64-28T	80.6391	unassigned	0	0
ASV2480	2302	L11	unassigned	0	0	unassigned	51.4891	unassigned	0	0
ASV1370	723	L33	unassigned	0	0	unassigned	40.5885	unassigned	0	0
ASV2089	2257	L17E	unassigned	0	0	Monothalamea;Monothalamea_XXXX;Monothalamea_XXX;Monothalamea_XX;undet_aggl.monothalamid	68.0266	unassigned	0	0
ASV2627	1158	L13	unassigned	0	0	unassigned	31.8961	unassigned	0	0
ASV2644	1407	L32	unassigned	0	0	unassigned	50.4638	unassigned	0	0
ASV11699	915	L23B	unassigned	0	0	unassigned	43.4742	Monothalamea;ENFOR1;ENFOR1_XXX;ENFOR1_XX_Xeno;ENFOR1_X_Xeno;231_15	95.07	100
ASV271	27960	L17G	unassigned	0	0	unassigned	52.1652	unassigned	0	0
ASV1504	277	L17C	unassigned	0	0	unassigned	34.1589	unassigned	0	0
ASV1924	1796	L23B	unassigned	0	0	unassigned	30.9779	unassigned	0	0
ASV3828	535	L38	unassigned	0	0	Monothalamea;CladeM1;CladeM1_XXX;CladeM1_XX;unclassified_CladeM1_XX	66.7346	unassigned	0	0
ASV2985	2378	L23B	unassigned	0	0	unassigned	47.9095	unassigned	0	0
ASV1366	1889	L32	unassigned	0	0	unassigned	56.2289	unassigned	0	0
ASV14036	1879	L29B	unassigned	0	0	unassigned	49.8738	unassigned	0	0
ASV994	8560	L35	unassigned	0	0	unassigned	28.6777	unassigned	0	0
ASV17594	339	L5B	unassigned	0	0	unassigned	25.5029	unassigned	0	0
ASV848	10877	L23B	unassigned	0	0	unassigned	23.0132	unassigned	0	0
ASV17560	341	L14	unassigned	0.9815	PAW3837;PAW3838	Monothalamea;ENFOR7;ENFOR7_XXX;ENFOR7_XX;ENFOR7_X_2178	60.7226	Monothalamea;ENFOR9;ENFOR9_XXX;ENFOR9_XX;ENFOR9_X_Crithionina-like;20922	97.458	100
ASV3193	17827	L24	unassigned	0	0	unassigned	34.9392	unassigned	0	0
ASV18218	145	L9	unassigned	0	0	unassigned	36.3696	unassigned	0	0
ASV563	12868	L41	unassigned	0	0	unassigned	30.6459	unassigned	0	0
ASV776	5988	L34	unassigned	0	0	unassigned	35.7454	unassigned	0	0
ASV1092	3994	L23B	unassigned	0	0	unassigned	62.282	unassigned	0	0
ASV31089	192	L23B	unassigned	0	0	unassigned	30.1992	unassigned	0	0
ASV693	2778	L32	unassigned	0	0	unassigned	64.2423	unassigned	0	0
ASV9864	231	L23B	unassigned	0	0	unassigned	66.4521	unassigned	0	0
ASV1288	210	L10B	unassigned	0	0	unassigned	37.8249	unassigned	0	0
ASV33303	152	L17A	unassigned	0	0	unassigned	32.5074	unassigned	0	0
ASV582	15147	L23B	unassigned	0	0	unassigned	55.0457	unassigned	0	0
ASV17386	1286	L32	unassigned	0	0	unassigned	29.2064	unassigned	0	0
ASV490	4735	L33	unassigned	0	0	unassigned	29.5206	unassigned	0	0
ASV3387	1336	L23B	unassigned	0	0	unassigned	43.6376	unassigned	0	0
ASV14685	250	L17B	unassigned	0	0	unassigned	41.6703	unassigned	0	0
ASV1369	6463	L16B	unassigned	0	0	unassigned	49.9363	unassigned	0	0
ASV4732	6262	L23B	unassigned	0	0	unassigned	45.3004	unassigned	0	0
ASV220	15093	L23B	unassigned	0	0	unassigned	60.036	unassigned	0	0
ASV685	8285	L40	unassigned	0	0	unassigned	38.2711	unassigned	0	0
ASV1642	842	L40	unassigned	0	0	unassigned	57.1572	unassigned	0	0
ASV1290	645	L23A	unassigned	0	0	unassigned	56.6296	unassigned	0	0
ASV569	7327	L3	unassigned	0	0	unassigned	30.2641	unassigned	0	0
ASV2850	1943	L19	unassigned	0	0	unassigned	54.6783	unassigned	0	0
ASV623	875	L35	unassigned	0	0	unassigned	33.6135	unassigned	0	0
ASV33263	164	L9	unassigned	0	0	unassigned	44.7222	unassigned	0	0
ASV5384	376	L34	unassigned	0	0	unassigned	43.8439	unassigned	0	0
ASV18183	338	L32	unassigned	0	0	unassigned	35.41	unassigned	0	0
ASV1901	10948	L17D	unassigned	0	0	Monothalamea;ENFOR7;ENFOR7_XXX;ENFOR7_XX;ENFOR7_X_F103-59T	67.8146	unassigned	0	0
ASV1942	17628	L17F	unassigned	0	0	unassigned	44.6277	unassigned	0	0
ASV1679	1165	L42B	unassigned	0	0	unassigned	35.758	unassigned	0	0
ASV1357	1547	L33	unassigned	0	0	unassigned	42.7143	unassigned	0	0
ASV442	37986	L10A	unassigned	0	0	unassigned	46.5276	unassigned	0	0
ASV33123	204	L42B	unassigned	0	0	unassigned	29.1323	unassigned	0	0
ASV3426	634	L9	unassigned	0	0	unassigned	31.5546	unassigned	0	0
ASV57	27200	L35	unassigned	0	0	unassigned	56.6242	unassigned	0	0
ASV2897	100	L7A	unassigned	0	0	unassigned	62.5316	unassigned	0	0
ASV1037	1723	L1	unassigned	0	0	unassigned	41.2221	unassigned	0	0
ASV772	2115	L3	unassigned	0	0	unassigned	36.2788	unassigned	0	0
ASV13404	991	L42A	unassigned	0	0	unassigned	68.4267	unassigned	0	0
ASV1190	2984	L41	unassigned	0	0	unassigned	52.2135	unassigned	0	0
ASV39	105137	L24	unassigned	0	0	unassigned	43.231	unassigned	0	0
ASV215	27730	L31	unassigned	0	0	unassigned	36.424	unassigned	0	0
ASV1300	121	L7A	unassigned	0	0	unassigned	44.6886	unassigned	0	0
ASV552	4812	L5A	unassigned	0	0	unassigned	63.0807	unassigned	0	0
ASV14814	351	L10B	unassigned	0	0	unassigned	38.4791	unassigned	0	0
ASV7532	817	L17A	unassigned	0	0	unassigned	57.197	unassigned	0	0
ASV17786	276	L5B	unassigned	0	0	unassigned	52.7901	unassigned	0	0
ASV32417	1793	L5A	unassigned	0	0	unassigned	43.4694	unassigned	0	0
ASV473	6865	L17C	unassigned	0	0	unassigned	50.9455	unassigned	0	0
ASV20543	352	L36	unassigned	0	0	unassigned	29.9682	unassigned	0	0
ASV2118	732	L42B	unassigned	0	0	unassigned	23.0124	unassigned	0	0
ASV576	4787	L2B	unassigned	0	0	unassigned	44.3019	unassigned	0	0
ASV1249	163	L40	unassigned	0	0	unassigned	41.3711	unassigned	0	0
ASV1115	15503	L19	unassigned	0	0	unassigned	48.6629	unassigned	0	0
ASV82	69625	L41	unassigned	0	0	Monothalamea;Monothalamea_XXXX;Monothalamea_XXX;Monothalamea_XX;Monothalamea_X_squat_Bizarria	69.6443	unassigned	0	0
ASV20722	240	L11	unassigned	0	0	unassigned	67.6994	unassigned	0	0
ASV3659	754	L2A	unassigned	0	0	unassigned	60.1634	unassigned	0	0
ASV643	3897	L32	unassigned	0	0	unassigned	51.5559	unassigned	0	0
ASV3568	643	L29B	unassigned	0	0	unassigned	37.0028	unassigned	0	0
ASV18304	277	L23B	unassigned	0	0	Monothalamea;CladeC;Xenophyophoridae;Rhizammina;Rhizammina_sp.2	94.0267	unassigned	0	0
ASV41	78760	L20	unassigned	0	0	unassigned	55.2421	unassigned	0	0
ASV383	41918	L31	unassigned	0	0	unassigned	37.629	unassigned	0	0
ASV16201	271327	L29B	unassigned	0	0	unassigned	34.9355	unassigned	0	0
ASV240	13978	L10A	unassigned	0	0	unassigned	47.9868	unassigned	0	0
ASV1222	3950	L25	unassigned	0	0	unassigned	37.173	unassigned	0	0
ASV622	12290	L38	unassigned	0	0	unassigned	51.9111	unassigned	0	0
ASV33531	111	L5A	unassigned	0	0	unassigned	45.9859	unassigned	0	0
ASV19780	5147	L7B	unassigned	0	0	unassigned	50.8195	unassigned	0	0
ASV499	5156	L42B	unassigned	0	0	unassigned	45.3521	unassigned	0	0
ASV469	3505	L17B	unassigned	0	0	unassigned	47.9504	unassigned	0	0
ASV456	21760	L11	unassigned	0	0	unassigned	45.5542	unassigned	0	0
ASV732	4830	L18	unassigned	0	0	Monothalamea;CladeC;CladeC_XXX;unclassified_CladeC_XXX	61.2545	unassigned	0	0
ASV20123	1079	L21	unassigned	0	0	Monothalamea;CladeG;CladeG_XXX;CladeG_XX;unclassified_CladeG_XX	65.3081	unassigned	0	0
ASV1282	1872	L41	unassigned	0	0	unassigned	32.8099	unassigned	0	0
ASV652	423	L27B	unassigned	0.992	PAW3841;PAW4135;PAW4136	unassigned	44.8936	Monothalamea;ENFOR9_XXXX;ENFOR9_XXX;ENFOR9_XX_Saccammina;ENFOR9_X_Saccammina_sp.;18586_39	99.153	100
ASV367	333039	L27B	unassigned	0.992	PAW3841;PAW4135;PAW4136	unassigned	67.5212	Monothalamea;ENFOR9_XXXX;ENFOR9_XXX;ENFOR9_XX_Saccammina;ENFOR9_X_Saccammina_sp.;18586_39	99.153	100
ASV10352	364	L17A	unassigned	0	0	unassigned	66.544	unassigned	0	0
ASV1618	3817	L29B	unassigned	0	0	unassigned	56.0319	unassigned	0	0
ASV32281	2279	L7B	unassigned	0	0	unassigned	62.826	unassigned	0	0
ASV2722	2944	L5A	unassigned	0	0	unassigned	46.8312	unassigned	0	0
ASV14678	366	L27A	unassigned	0.958	PAW3841;PAW4135;PAW4136	unassigned	29.1643	Monothalamea;ENFOR9_XXXX;ENFOR9_XXX;ENFOR9_XX_Saccammina;ENFOR9_X_Saccammina_sp.;18586_39	95.763	100
ASV736	7175	L21	unassigned	0	0	unassigned	39.4098	unassigned	0	0
ASV23212	5136	L23B	unassigned	0	0	unassigned	24.2297	unassigned	0	0
ASV15057	499	L27B	unassigned	0.966	PAW3841;PAW4135;PAW4136	unassigned	38.3047	Monothalamea;ENFOR9_XXXX;ENFOR9_XXX;ENFOR9_XX_Saccammina;ENFOR9_X_Saccammina_sp.;18586_39	96.61	100
ASV248	11790	L7A	unassigned	0	0	unassigned	46.1365	Monothalamea;CladeC;Xenophyophoridae;Syringamminna;Syringammina_limosa;MG132678	95.122	100
ASV22874	3670	L7A	unassigned	0	0	unassigned	49.923	unassigned	0	0
ASV193	44344	L10A	unassigned	0	0	unassigned	54.6105	unassigned	0	0
ASV765	4627	L11	unassigned	0	0	unassigned	34.184	unassigned	0	0
ASV1604	4755	L11	unassigned	0	0	unassigned	60.6928	unassigned	0	0
ASV30503	799	L21	unassigned	0	0	unassigned	48.9381	unassigned	0	0
ASV1230	1288	L21	unassigned	0	0	unassigned	61.0125	unassigned	0	0
ASV391	13751	L31	unassigned	0	0	unassigned	25.4728	unassigned	0	0
ASV17	570935	L21	unassigned	0.9795	PAW3799;PAW3798	unassigned	29.1435	unassigned	0	0
ASV3079	13997	L27B	unassigned	0.975	PAW3841;PAW4135;PAW4136	unassigned	45.6423	Monothalamea;ENFOR9_XXXX;ENFOR9_XXX;ENFOR9_XX_Saccammina;ENFOR9_X_Saccammina_sp.;18586_39	97.458	100
ASV194	25088	L21	unassigned	0	0	unassigned	28.6158	unassigned	0	0
ASV4580	139	L42A	unassigned	0	0	unassigned	39.006	unassigned	0	0
ASV4081	4986	L29B	unassigned	0	0	unassigned	67.5604	unassigned	0	0
ASV4230	1779	L11	unassigned	0	0	unassigned	23.644	unassigned	0	0
ASV20229	882	L20	unassigned	0	0	unassigned	49.8137	unassigned	0	0
ASV12810	3994	L15	unassigned	0	0	unassigned	38.7048	unassigned	0	0
ASV11969	785	L15	unassigned	0	0	unassigned	45.0664	unassigned	0	0
ASV10870	248	L42B	unassigned	0	0	unassigned	30.8925	unassigned	0	0
ASV127	81690	L25	unassigned	0	0	unassigned	45.0778	unassigned	0	0
ASV20128	1043	L17C	unassigned	0	0	unassigned	45.2826	unassigned	0	0
ASV1265	2082	L8	unassigned	0	0	unassigned	32.9533	unassigned	0	0
ASV2752	407	L4	unassigned	0	0	unassigned	41.4779	unassigned	0	0
ASV1524	2883	L16B	unassigned	0	0	unassigned	49.8523	unassigned	0	0
ASV4672	148	L16A	unassigned	0	0	unassigned	75.3824	unassigned	0	0
ASV386	14667	L40	unassigned	0	0	unassigned	47.3774	unassigned	0	0
ASV1254	1016	L42A	unassigned	0	0	unassigned	63.2097	unassigned	0	0
ASV5001	1393	L42B	unassigned	0	0	unassigned	43.96	unassigned	0	0
ASV24	163248	L7B	unassigned	0	0	unassigned	37.9744	unassigned	0	0
ASV1700	1085	L11	unassigned	0	0	unassigned	41.1014	unassigned	0	0
ASV3615	10028	L23B	unassigned	0	0	unassigned	39.1096	unassigned	0	0
ASV140	26022	L11	unassigned	0	0	unassigned	62.7975	unassigned	0	0
ASV431	2069	L11	unassigned	0	0	unassigned	29.7229	unassigned	0	0
ASV245	72231	L21	unassigned	0.966	PAW3799;PAW3798	unassigned	59.8528	unassigned	0	0
ASV505	8960	L21	unassigned	0	0	unassigned	32.0534	unassigned	0	0
ASV516	9842	L11	unassigned	0	0	unassigned	35.638	unassigned	0	0
ASV444	32504	L35	unassigned	0	0	unassigned	71.1767	unassigned	0	0
ASV461	5546	L37	unassigned	0	0	unassigned	28.7465	unassigned	0	0
ASV16905	997	L38	unassigned	0	0	unassigned	58.7	unassigned	0	0
ASV1933	164	L9	unassigned	0	0	unassigned	50.0456	unassigned	0	0
ASV94	57494	L21	unassigned	0	0	unassigned	26.3653	unassigned	0	0
ASV3959	5603	L23B	unassigned	0	0	unassigned	34.7435	unassigned	0	0
ASV7616	583998	L27A	unassigned	0.983	PAW3841;PAW4135;PAW4136	Monothalamea;CladeC;Xenophyophoridae;Semipsammina;Semipsammina_mattaeformis	61.2263	Monothalamea;ENFOR9_XXXX;ENFOR9_XXX;ENFOR9_XX_Saccammina;ENFOR9_X_Saccammina_sp.;18586_39	98.305	100
ASV167	10515	L21	unassigned	0	0	Monothalamea;ENFOR1;unclassified_ENFOR1	60.483	unassigned	0	0
ASV1202	1645	L10A	unassigned	0	0	unassigned	41.2436	unassigned	0	0
ASV770	13726	L21	unassigned	0	0	unassigned	53.8675	unassigned	0	0
ASV2569	1428	L21	unassigned	0	0	unassigned	31.3874	unassigned	0	0
ASV7552	1322	L13	unassigned	0.964333	PAW3835;PAW4025;PAW4026	unassigned	48.6274	Monothalamea;ENFOR8;ENFOR8_XXX;ENFOR8_XX;ENFOR8_X_F64.4;F64	96.923	100
ASV377	10558	L21	unassigned	0	0	unassigned	62.1079	unassigned	0	0
ASV10296	539	L8	unassigned	0	0	Monothalamea;ENFOR3;ENFOR3_XXX;ENFOR3_XX;unclassified_ENFOR3_XX	73.7934	unassigned	0	0
ASV556	7094	L40	unassigned	0	0	unassigned	36.3078	unassigned	0	0
ASV1016	391	L9	unassigned	0	0	unassigned	31.5497	unassigned	0	0
ASV1422	5450	L1	unassigned	0	0	unassigned	39.5508	unassigned	0	0
ASV465	975	L23B	unassigned	0	0	Monothalamea;ENFOR9;ENFOR9_XXX;ENFOR9_XX;ENFOR9_X_Crithionina-like	94.1749	unassigned	0	0
ASV123	84764	L10C	unassigned	0	0	unassigned	39.4877	unassigned	0	0
ASV7	703850	L29B	unassigned	0	0	unassigned	42.1514	unassigned	0	0
ASV18269	317	L42B	unassigned	0	0	Monothalamea;CladeG;CladeG_XXX;CladeG_XX;CladeG_X_squat_Amomargulina	86.9238	unassigned	0	0
ASV295	31620	L33	unassigned	0	0	unassigned	60.0024	unassigned	0	0
ASV1101	1374	L36	unassigned	0	0	unassigned	41.3614	unassigned	0	0
ASV71	33514	L35	unassigned	0	0	unassigned	71.2693	unassigned	0	0
ASV32902	394	L17D	unassigned	0	0	unassigned	40.267	unassigned	0	0
ASV908	1983	L17A	unassigned	0	0	unassigned	57.6706	unassigned	0	0
ASV354	12123	L23B	unassigned	0	0	unassigned	33.6884	unassigned	0	0
ASV657	3978	L18	unassigned	0	0	unassigned	31.6277	unassigned	0	0
ASV1020	2599	L40	unassigned	0	0	unassigned	44.7433	unassigned	0	0
ASV4062	536	L32	unassigned	0	0	unassigned	27.6057	unassigned	0	0
ASV13580	172	L34	unassigned	0	0	Monothalamea;CladeF;CladeF_XXX;CladeF_XX;CladeF_X_Quartzball	83.5202	unassigned	0	0
ASV206	4344	L4	unassigned	0	0	unassigned	43.6846	unassigned	0	0
ASV2247	485	L23B	unassigned	0	0	unassigned	46.6829	unassigned	0	0
ASV1912	178	L5B	unassigned	0	0	unassigned	38.5747	unassigned	0	0
ASV9318	244	L40	unassigned	0	0	unassigned	43.7724	unassigned	0	0
ASV2374	4843	L23B	unassigned	0	0	unassigned	29.9774	unassigned	0	0
ASV1152	788	L33	unassigned	0	0	unassigned	37.3294	unassigned	0	0
ASV7864	232	L36	unassigned	0	0	Monothalamea;ENFOR9;ENFOR9_XXX;ENFOR9_XX;ENFOR9_X_F70-37T	85.8297	unassigned	0	0
ASV5378	190	L42A	unassigned	0	0	unassigned	48.351	unassigned	0	0
ASV1527	137	L18	unassigned	0	0	unassigned	43.6713	unassigned	0	0
ASV33594	100	L17A	unassigned	0	0	Globothalamea;Rotaliida;Buliminidae;Bulimina;Bulimina_elongata	93.2899	unassigned	0	0
ASV20115	24565	L2B	unassigned	0	0	unassigned	47.7902	unassigned	0	0
ASV2019	420	L42A	unassigned	0	0	unassigned	71.3479	unassigned	0	0
ASV1528	828	L18	unassigned	0	0	unassigned	28.746	unassigned	0	0
ASV24574	156	L21	unassigned	0	0	unassigned	47.1789	unassigned	0	0
ASV1004	941	L17A	unassigned	0	0	unassigned	39.5831	unassigned	0	0
ASV567	16648	L34	unassigned	0	0	unassigned	26.5886	unassigned	0	0
ASV7631	956	L38	unassigned	0	0	unassigned	31.6684	unassigned	0	0
ASV23014	534	L35	unassigned	0	0	unassigned	32.3872	unassigned	0	0
ASV3190	3371	L5B	unassigned	0	0	unassigned	28.7201	unassigned	0	0
ASV1216	977	L23B	unassigned	0	0	unassigned	33.3528	unassigned	0	0
ASV2394	7943	L32	unassigned	0	0	unassigned	32.9237	unassigned	0	0
ASV681	3277	L10B	unassigned	0	0	unassigned	42.7849	unassigned	0	0
ASV2574	325	L40	unassigned	0	0	unassigned	26.632	unassigned	0	0
ASV1754	2062	L8	unassigned	0	0	unassigned	41.6082	unassigned	0	0
ASV226	20170	L11	unassigned	0	0	unassigned	39.9031	unassigned	0	0
ASV11095	201	L42A	unassigned	0	0	unassigned	41.1642	unassigned	0	0
ASV598	5195	L11	unassigned	0	0	unassigned	53.6562	unassigned	0	0
ASV1305	1940	L23B	unassigned	0	0	unassigned	42.1752	unassigned	0	0
ASV147	29387	L11	unassigned	0	0	unassigned	35.5547	unassigned	0	0
ASV8171	1192	L17B	unassigned	0	0	unassigned	43.0433	unassigned	0	0
ASV803	7286	L10A	unassigned	0	0	unassigned	47.0318	unassigned	0	0
ASV1426	725	L32	unassigned	0	0	unassigned	59.8252	unassigned	0	0
ASV904	213	L7A	unassigned	0	0	unassigned	36.1166	unassigned	0	0
ASV831	9250	L32	unassigned	0	0	unassigned	42.6777	unassigned	0	0
ASV5005	603	L7A	unassigned	0	0	unassigned	28.0108	unassigned	0	0
ASV4617	1440	L2A	unassigned	0	0	unassigned	46.1714	unassigned	0	0
ASV665	2182	L19	unassigned	0	0	unassigned	36.0555	unassigned	0	0
ASV208	24734	L21	unassigned	0	0	unassigned	40.0753	unassigned	0	0
ASV648	8794	L11	unassigned	0	0	unassigned	37.0031	unassigned	0	0
ASV1078	1920	L11	unassigned	0	0	unassigned	53.2532	unassigned	0	0
ASV258	26426	L31	unassigned	0	0	unassigned	37.3024	unassigned	0	0
ASV15279	1749	L21	unassigned	0	0	unassigned	32.5253	unassigned	0	0
ASV905	7346	L42B	unassigned	0	0	unassigned	24.9942	unassigned	0	0
ASV1791	557	L10A	unassigned	0	0	unassigned	50.0554	unassigned	0	0
ASV1169	450	L9	unassigned	0	0	unassigned	45.3704	unassigned	0	0
ASV3255	6632	L11	unassigned	0	0	unassigned	54.5759	unassigned	0	0
ASV2803	176	L23B	unassigned	0	0	unassigned	61.8748	unassigned	0	0
ASV1025	11615	L31	unassigned	0	0	unassigned	56.3215	unassigned	0	0
ASV1611	1104	L17A	unassigned	0	0	unassigned	35.9167	unassigned	0	0
ASV302	7364	L13	unassigned	0	0	unassigned	36.6294	unassigned	0	0
ASV1757	774	L17A	unassigned	0	0	unassigned	22.7693	unassigned	0	0
ASV1218	4899	L18	unassigned	0	0	unassigned	35.4433	unassigned	0	0
ASV269	58930	L11	unassigned	0	0	unassigned	35.1791	unassigned	0	0
ASV438	1582	L17B	unassigned	0	0	unassigned	49.1101	unassigned	0	0
ASV745	3589	L11	unassigned	0	0	unassigned	57.1464	unassigned	0	0
ASV12749	142	L17A	unassigned	0	0	unassigned	52.2441	unassigned	0	0
ASV865	4326	L10A	unassigned	0	0	unassigned	26.9422	unassigned	0	0
ASV18791	440	L29B	unassigned	0	0	unassigned	62.2205	unassigned	0	0
ASV25	77327	L25	unassigned	0	0	unassigned	41.7352	unassigned	0	0
ASV6	55812	L29C	unassigned	0	0	unassigned	60.0734	unassigned	0	0
ASV2652	7614	L15	unassigned	0	0	unassigned	39.1931	unassigned	0	0
ASV1806	2134	L23B	unassigned	0	0	unassigned	44.3387	unassigned	0	0
ASV16720	1441	L40	unassigned	0	0	unassigned	46.9449	unassigned	0	0
ASV77	14379	L24	unassigned	0	0	unassigned	52.2062	unassigned	0	0
ASV1580	128	L23B	unassigned	0	0	Monothalamea;CladeC;Xenophyophoridae;Galatheammina;Galatheammina_1A	90.0221	unassigned	0	0
ASV2581	2338	L10A	unassigned	0	0	unassigned	49.6392	unassigned	0	0
ASV4880	2985	L5A	unassigned	0	0	unassigned	32.0504	unassigned	0	0
ASV1045	1401	L17C	unassigned	0	0	unassigned	26.4285	unassigned	0	0
ASV870	478	L2A	unassigned	0	0	unassigned	37.4805	unassigned	0	0
ASV365	87871	L21	unassigned	0	0	unassigned	46.8637	unassigned	0	0
ASV2035	3305	L36	unassigned	0	0	Globothalamea;Textulariida;Reophacidae;Reophax;Reophax_sp	63.6853	unassigned	0	0
ASV474	3841	L18	unassigned	0	0	unassigned	54.3326	unassigned	0	0
ASV943	1101	L36	unassigned	0	0	unassigned	37.8483	unassigned	0	0
ASV1043	1526	L35	unassigned	0	0	unassigned	47.2284	unassigned	0	0
ASV32483	1784	L19	unassigned	0	0	unassigned	47.0491	unassigned	0	0
ASV1159	1604	L10A	unassigned	0	0	unassigned	34.0172	unassigned	0	0
ASV259	4887	L17B	unassigned	0	0	unassigned	18.213	unassigned	0	0
ASV580	3919	L7B	unassigned	0	0	unassigned	29.6628	unassigned	0	0
ASV856	3299	L39	unassigned	0	0	unassigned	31.7109	unassigned	0	0
ASV551	4049	L21	unassigned	0	0	unassigned	30.9263	unassigned	0	0
ASV10133	104	L40	unassigned	0	0	unassigned	27.3609	unassigned	0	0
ASV52	100710	L21	unassigned	0	0	unassigned	30.0556	unassigned	0	0
ASV381	9950	L11	unassigned	0	0	unassigned	34.8128	unassigned	0	0
ASV17044	748	L16B	unassigned	0	0	unassigned	25.1823	unassigned	0	0
ASV3621	320	L9	unassigned	0	0	unassigned	44.9678	unassigned	0	0
ASV3885	23834	L21	unassigned	0	0	unassigned	32.3604	unassigned	0	0
ASV21068	1007	L7A	unassigned	0	0	unassigned	47.5412	unassigned	0	0
ASV1084	4116	L42A	unassigned	0	0	unassigned	50.112	unassigned	0	0
ASV317	13576	L19	unassigned	0	0	unassigned	40.3881	unassigned	0	0
ASV368	10851	L23B	unassigned	0	0	unassigned	55.9372	unassigned	0	0
ASV13339	156	L42A	unassigned	0	0	unassigned	42.7267	unassigned	0	0
ASV1489	3062	L2B	unassigned	0	0	unassigned	33.9794	unassigned	0	0
ASV892	1435	L3	unassigned	0	0	unassigned	37.0694	unassigned	0	0
ASV4620	140	L9	unassigned	0	0	unassigned	40.9326	unassigned	0	0
ASV6772	6380	L23B	unassigned	0	0	unassigned	45.9284	unassigned	0	0
ASV267	11786	L31	unassigned	0	0	unassigned	31.5575	unassigned	0	0
ASV459	2664	L24	unassigned	0	0	unassigned	46.2488	unassigned	0	0
ASV3653	1766	L17C	unassigned	0	0	unassigned	44.7952	unassigned	0	0
ASV809	3962	L23B	unassigned	0	0	unassigned	43.0867	unassigned	0	0
ASV64	36562	L29C	unassigned	0	0	unassigned	31.9404	unassigned	0	0
ASV1358	1370	L23B	unassigned	0	0	unassigned	46.2886	unassigned	0	0
ASV4048	548	L42A	unassigned	0	0	Monothalamea;ENFOR1;MENFOR1_XXX;ENFOR1_XX;ENFOR1_X_squat_Reophax	81.8223	unassigned	0	0
ASV2245	1008	L36	unassigned	0	0	unassigned	29.9172	unassigned	0	0
ASV1677	174	L17G	unassigned	0	0	unassigned	28.7512	unassigned	0	0
ASV1894	31436	L23B	unassigned	0	0	Tubothalamea;Miliolida;Hauerinidae;Hauerinidae_X;unclassified_Hauerinidae_X	61.1754	unassigned	0	0
ASV2657	291	L21	unassigned	0	0	unassigned	52.3444	unassigned	0	0
ASV1006	1031	L40	unassigned	0	0	unassigned	32.8102	unassigned	0	0
ASV1491	382	L9	unassigned	0	0	unassigned	39.0336	unassigned	0	0
ASV6930	509	L42A	unassigned	0	0	unassigned	27.7812	unassigned	0	0
ASV4938	747	L19	unassigned	0	0	unassigned	26.1091	unassigned	0	0
ASV204	56203	L2A	unassigned	0	0	unassigned	53.4148	unassigned	0	0
ASV1805	17800	L36	unassigned	0	0	unassigned	46.7875	unassigned	0	0
ASV7255	766	L23B	unassigned	0	0	unassigned	35.5986	unassigned	0	0
ASV2964	4461	L16A	unassigned	0	0	unassigned	51.7911	unassigned	0	0
ASV1613	2076	L1	unassigned	0	0	unassigned	42.4037	unassigned	0	0
ASV11961	467	L41	unassigned	0	0	unassigned	45.2296	unassigned	0	0
ASV11161	747711	L29B	unassigned	0	0	unassigned	41.3765	unassigned	0	0
ASV19813	3928	L29B	unassigned	0	0	unassigned	73.1241	unassigned	0	0
ASV236	54179	L8	unassigned	0	0	unassigned	33.5852	unassigned	0	0
ASV1952	1210	L23B	unassigned	0	0	unassigned	40.9115	unassigned	0	0
ASV953	7032	L16A	unassigned	0	0	unassigned	36.3634	unassigned	0	0
ASV16041	447	L9	unassigned	0	0	unassigned	32.7609	unassigned	0	0
ASV1688	814	L20	unassigned	0	0	unassigned	34.784	unassigned	0	0
ASV1156	6898	L17B	unassigned	0	0	unassigned	40.7065	unassigned	0	0
ASV2599	213	L17B	unassigned	0	0	unassigned	70.1017	unassigned	0	0
ASV1563	953	L37	unassigned	0	0	unassigned	47.3919	unassigned	0	0
ASV11797	2490	L23B	unassigned	0	0	unassigned	55.9182	unassigned	0	0
ASV20423	9525	L17B	unassigned	0	0	unassigned	35.5796	unassigned	0	0
ASV3869	207	L23B	unassigned	0	0	unassigned	37.854	unassigned	0	0
ASV1516	1074	L11	unassigned	0	0	unassigned	50.2917	unassigned	0	0
ASV2747	319	L21	unassigned	0	0	Monothalamea;CladeC;CladeC_Saccammina;Saccammina;Saccammina_sphaerica	92.9894	unassigned	0	0
ASV1033	1132	L23B	unassigned	0	0	Monothalamea;ENFOR1;unclassified_ENFOR1	65.1445	unassigned	0	0
ASV14003	1973	L7A	unassigned	0	0	unassigned	28.8061	unassigned	0	0
ASV1486	807	L2A	unassigned	0	0	unassigned	32.1294	unassigned	0	0
ASV1326	3201	L23B	unassigned	0	0	unassigned	48.9354	unassigned	0	0
ASV2197	850	L40	unassigned	0	0	unassigned	32.727	unassigned	0	0
ASV2289	9636	L25	unassigned	0	0	Globothalamea;Textulariida;Reophacidae;Reophax;Reophax_sp	83.9929	unassigned	0	0
ASV1301	1427	L18	unassigned	0	0	unassigned	24.8252	unassigned	0	0
ASV1056	4310	L41	unassigned	0	0	unassigned	55.8804	unassigned	0	0
ASV29954	112	L7A	unassigned	0	0	unassigned	35.4979	unassigned	0	0
ASV1605	5189	L16B	unassigned	0	0	unassigned	26.7801	unassigned	0	0
ASV448	25712	L21	unassigned	0	0	unassigned	62.4994	unassigned	0	0
ASV8851	543	L40	unassigned	0	0	unassigned	43.615	unassigned	0	0
ASV1225	1249	L37	unassigned	0	0	unassigned	57.2447	unassigned	0	0
ASV5347	779	L42A	unassigned	0	0	unassigned	46.8259	unassigned	0	0
ASV20805	18939	L21	unassigned	0	0	unassigned	32.7302	unassigned	0	0
ASV1054	8331	L23B	unassigned	0	0	Monothalamea;ENFOR2;ENFOR2_XXX;ENFOR2_XX_F103-38;ENFOR2_X_F103-38	84.2795	unassigned	0	0
ASV22623	1621	L21	unassigned	0	0	unassigned	53.9268	unassigned	0	0
ASV1231	523	L17B	unassigned	0	0	unassigned	29.3507	unassigned	0	0
ASV19167	220	L1	unassigned	0	0	unassigned	26.8197	unassigned	0	0
ASV2587	2108	L15	unassigned	0	0	unassigned	51.8451	unassigned	0	0
ASV1866	1935	L10A	unassigned	0	0	unassigned	41.2105	unassigned	0	0
ASV121	68146	L11	unassigned	0	0	unassigned	32.2678	unassigned	0	0
ASV165	20272	L11	unassigned	0	0	unassigned	64.33	unassigned	0	0
ASV1184	729	L17C	unassigned	0	0	unassigned	56.6481	unassigned	0	0
ASV5350	125	L6	unassigned	0	0	unassigned	32.0826	unassigned	0	0
ASV15910	169	L42A	unassigned	0	0	unassigned	24.9701	Monothalamea;ENFOR_XXXX;ENFOR_XXX;ENFOR_XX;ENFOR_X;F13_70T	95.862	100
ASV2074	48347	L19	unassigned	0	0	unassigned	35.6067	unassigned	0	0
ASV507	7205	L15	unassigned	0	0	unassigned	29.7463	unassigned	0	0
ASV894	32730	L27B	unassigned	0.983	PAW3841;PAW4135;PAW4136	unassigned	35.2837	Monothalamea;ENFOR9_XXXX;ENFOR9_XXX;ENFOR9_XX_Saccammina;ENFOR9_X_Saccammina_sp.;18586_39	98.305	100
ASV806	2273	L37	unassigned	0	0	unassigned	24.6579	unassigned	0	0
ASV609	8592	L16B	unassigned	0	0	unassigned	28.5409	unassigned	0	0
ASV1692	1442	L26	unassigned	0	0	Globothalamea;Textulariida;Reophacidae;Lagenammina;Lagenammina_like	85.051	Monothalamea;ENFOR8;ENFOR8_XXX;ENFOR8_XX;ENFOR8_X_EnvHabTH12;AY452795	96.296	100
ASV1137	834	L13	unassigned	0.969667	PAW3835;PAW4034;PAW4035	unassigned	60.3817	Monothalamea;ENFOR8;ENFOR8_XXX;ENFOR8_XX;ENFOR8_X_F64.4;F64	98.473	100
ASV1193	10627	L11	unassigned	0	0	unassigned	37.8777	unassigned	0	0
ASV1374	375	L36	unassigned	0	0	unassigned	29.8554	unassigned	0	0
ASV2080	195	L11	unassigned	0	0	unassigned	67.3164	unassigned	0	0
ASV10596	340	L42A	unassigned	0	0	unassigned	35.4397	unassigned	0	0
ASV1014	2930	L10A	unassigned	0	0	Monothalamea;ENFOR_XXXX;ENFOR_XXX;ENFOR_XX;ENFOR_X_F22-50T	97.9948	unassigned	0	0
ASV692	1148	L38	unassigned	0	0	unassigned	36.7756	unassigned	0	0
ASV29426	174	L9	unassigned	0	0	unassigned	35.3415	unassigned	0	0
ASV1227	1347	L10A	unassigned	0	0	unassigned	50.8554	unassigned	0	0
ASV16534	2414	L27A	unassigned	0	0	unassigned	42.3564	unassigned	0	0
ASV17076	686	L36	unassigned	0	0	Monothalamea;CladeC;CladeC_XXX;CladeC_XX_silversaccam;CladeC_X_silversaccam	79.8232	unassigned	0	0
ASV314	29387	L29A	unassigned	0	0	unassigned	33.5598	unassigned	0	0
ASV2329	164	L42A	unassigned	0	0	unassigned	60.4181	unassigned	0	0
ASV766	15230	L20	unassigned	0	0	unassigned	26.2087	unassigned	0	0
ASV19594	41561	L29A	unassigned	0	0	unassigned	40.252	unassigned	0	0
ASV1083	5772	L42B	unassigned	0	0	unassigned	29.6811	unassigned	0	0
ASV67	8686	L15	unassigned	0	0	unassigned	28.0816	unassigned	0	0
ASV1734	301	L5A	unassigned	0	0	unassigned	71.8547	unassigned	0	0
ASV288	316302	L4	unassigned	0	0	unassigned	50.45	unassigned	0	0
ASV557	3933	L11	unassigned	0	0	unassigned	36.6751	unassigned	0	0
ASV14192	1270	L23B	unassigned	0	0	unassigned	45.4505	unassigned	0	0
ASV591	7439	L20	unassigned	0	0	unassigned	52.2065	unassigned	0	0
ASV3	608596	L29B	unassigned	0	0	unassigned	44.4383	unassigned	0	0
ASV184	13012	L35	unassigned	0	0	unassigned	42.1288	unassigned	0	0
ASV23335	229	L17B	unassigned	0	0	unassigned	35.1373	unassigned	0	0
ASV2597	241	L16A	unassigned	0	0	unassigned	30.7049	unassigned	0	0
ASV1715	829	L23B	unassigned	0	0	unassigned	73.9908	unassigned	0	0
ASV1266	10815	L17B	unassigned	0	0	unassigned	20.027	unassigned	0	0
ASV3431	13914	L29B	unassigned	0	0	unassigned	47.9161	unassigned	0	0
ASV4254	3294	L10B	unassigned	0	0	unassigned	26.4008	unassigned	0	0
ASV282	6738	L32	unassigned	0	0	unassigned	47.268	unassigned	0	0
ASV99	115099	L11	unassigned	0	0	Monothalamea;CladeY;CladeY_XXX;CladeY_XX_undetsaccamminid;CladeY_X_undetsaccamminid	86.2201	unassigned	0	0
ASV91	132508	L11	unassigned	0	0	unassigned	32.233	unassigned	0	0
ASV645	7439	L21	unassigned	0	0	unassigned	23.674	unassigned	0	0
ASV12669	233	L7A	unassigned	0	0	unassigned	35.0714	unassigned	0	0
ASV2610	790	L17A	unassigned	0	0	unassigned	62.4418	unassigned	0	0
ASV7165	2201	L15	unassigned	0	0	unassigned	66.4835	unassigned	0	0
ASV5306	399	L23B	unassigned	0	0	unassigned	67.3917	unassigned	0	0
ASV72	51913	L21	unassigned	0	0	unassigned	36.1835	unassigned	0	0
ASV11508	10266	L19	unassigned	0	0	Monothalamea;ENFOR9;ENFOR9_XXX;ENFOR9_XX;unclassified_ENFOR9_XX	60.6243	unassigned	0	0
ASV2653	4064	L5B	unassigned	0	0	unassigned	70.9911	unassigned	0	0
ASV2324	196	L33	unassigned	0	0	unassigned	47.934	unassigned	0	0
ASV1538	3181	L23A	unassigned	0	0	unassigned	64.7905	unassigned	0	0
ASV1044	5666	L37	unassigned	0	0	unassigned	39.3062	unassigned	0	0
ASV2283	740	L36	unassigned	0	0	unassigned	25.4843	unassigned	0	0
ASV2604	1190	L23B	unassigned	0	0	unassigned	30.3654	unassigned	0	0
ASV12486	563	L11	unassigned	0	0	unassigned	27.8936	unassigned	0	0
ASV332	6674	L7A	unassigned	0	0	unassigned	41.0065	unassigned	0	0
ASV1751	980	L42A	unassigned	0	0	unassigned	42.8343	unassigned	0	0
ASV2213	1323	L5B	unassigned	0	0	unassigned	43.1396	unassigned	0	0
ASV1263	4953	L37	unassigned	0	0	unassigned	24.7131	unassigned	0	0
ASV742	5729	L37	unassigned	0	0	unassigned	36.1423	unassigned	0	0
ASV16037	164	L42A	unassigned	0	0	unassigned	61.3338	unassigned	0	0
ASV126	74074	L11	unassigned	0	0	unassigned	47.7525	unassigned	0	0
ASV15903	1077	L16B	unassigned	0	0	unassigned	66.493	unassigned	0	0
ASV89	104758	L21	unassigned	0	0	unassigned	51.4054	unassigned	0	0
ASV21015	3842	L11	unassigned	0	0	unassigned	60.505	unassigned	0	0
ASV32412	1916	L29A	unassigned	0	0	unassigned	56.3645	unassigned	0	0
ASV18327	604	L42A	unassigned	0	0	unassigned	35.6567	unassigned	0	0
ASV531	7912	L11	unassigned	0	0	unassigned	24.3811	unassigned	0	0
ASV1425	2422	L42B	unassigned	0	0	unassigned	51.0172	unassigned	0	0
ASV1693	802	L23B	unassigned	0	0	unassigned	31.3598	unassigned	0	0
ASV56	162103	L29B	unassigned	0	0	unassigned	52.09	unassigned	0	0
ASV1865	662	L35	unassigned	0	0	unassigned	52.0963	Monothalamea;ENFOR5;ENFOR5_XXX;ENFOR5_XX;ENFOR5_X_Komoki;1222	95.699	99
ASV14174	1019	L23B	unassigned	0	0	unassigned	25.0156	unassigned	0	0
ASV1386	898	L9	unassigned	0	0	unassigned	32.5113	unassigned	0	0
ASV942	1319	L36	unassigned	0	0	Monothalamea;Monothalamea_XXXX;Monothalamea_XXX;Monothalamea_XX;Monothalamea_X_squat_Textularia	61.5907	unassigned	0	0
ASV219	25157	L21	unassigned	0	0	unassigned	25.8847	unassigned	0	0
ASV246	13406	L21	unassigned	0	0	Monothalamea;CladeC;unclassified_CladeC	65.2897	unassigned	0	0
ASV864	3616	L42A	unassigned	0	0	unassigned	23.7889	unassigned	0	0
ASV930	4758	L42B	unassigned	0	0	unassigned	34.2422	unassigned	0	0
ASV546	4047	L11	unassigned	0	0	Monothalamea;ENFOR7;ENFOR7_XXX;ENFOR7_XX;unclassified_ENFOR7_XX	72.2651	unassigned	0	0
ASV2578	1926	L5A	unassigned	0	0	unassigned	35.5901	unassigned	0	0
ASV1090	1858	L36	unassigned	0	0	unassigned	52.2141	unassigned	0	0
ASV410	4144	L5A	unassigned	0	0	unassigned	56.4072	unassigned	0	0
ASV32747	480	L21	unassigned	0	0	unassigned	31.2698	unassigned	0	0
ASV130	49749	L35	unassigned	0	0	unassigned	63.1688	unassigned	0	0
ASV21476	1656	L21	unassigned	0	0	unassigned	51.2531	unassigned	0	0
ASV2515	602	L19	unassigned	0	0	unassigned	38.3028	unassigned	0	0
ASV1914	3642	L38	unassigned	0	0	Monothalamea;CladeF;Vanhoeffenellidae;Vanhoeffenella;unclassified_Vanhoeffenella	83.6148	unassigned	0	0
ASV1541	1764	L13	unassigned	0.97	PAW3835;PAW4034;PAW4035	unassigned	46.2717	Monothalamea;Monothalamea_XXXX;Monothalamea_XXX;Mono_XX_Saccamminid.4;Mono_X_17742.2;17742_2	96.97	100
ASV451	2939	L17A	unassigned	0	0	unassigned	30.4227	unassigned	0	0
ASV2625	110	L8	unassigned	0	0	unassigned	30.4942	unassigned	0	0
ASV308	3296	L33	unassigned	0	0	unassigned	54.6136	unassigned	0	0
ASV437	25763	L11	unassigned	0	0	unassigned	46.4145	unassigned	0	0
ASV316	5086	L23B	unassigned	0	0	unassigned	38.5672	Monothalamea;ENFOR1;ENFOR1_XXX;ENFOR1_XX;squat_Cribrostomoides;20990	95	100
ASV330	19835	L21	unassigned	0	0	unassigned	38.7408	unassigned	0	0
ASV85	79524	L21	unassigned	0	0	unassigned	26.4798	unassigned	0	0
ASV2476	683	L37	unassigned	0	0	unassigned	45.2745	unassigned	0	0
ASV4116	4838	L23B	unassigned	0	0	unassigned	45.7115	unassigned	0	0
ASV832	13013	L19	unassigned	0	0	unassigned	32.2246	unassigned	0	0
ASV1564	669	L23B	unassigned	0	0	unassigned	29.5588	unassigned	0	0
ASV1052	6325	L21	unassigned	0	0	unassigned	24.3808	unassigned	0	0
ASV449	9821	L23B	unassigned	0	0	unassigned	39.6158	unassigned	0	0
ASV3080	12357	L29A	unassigned	0	0	unassigned	45.3698	unassigned	0	0
ASV22996	718	L11	unassigned	0	0	unassigned	51.7865	unassigned	0	0
ASV1306	578	L37	unassigned	0	0	unassigned	44.6263	unassigned	0	0
ASV4201	185	L9	unassigned	0	0	unassigned	28.1311	unassigned	0	0
ASV2207	210	L6	unassigned	0	0	unassigned	52.6751	unassigned	0	0
ASV22317	8877	L21	unassigned	0	0	Monothalamea;CladeF;Vanhoeffenellidae;Vanhoeffenella;Vanhoeffenella_SA1	91.506	unassigned	0	0
ASV374	21777	L21	unassigned	0	0	Tubothalamea;Miliolida;Cornuspiridae;Cyclogyra;Cyclogyra_sp	61.4056	unassigned	0	0
ASV703	805	L23B	unassigned	0	0	unassigned	65.2752	unassigned	0	0
ASV983	4015	L11	unassigned	0	0	unassigned	25.4273	unassigned	0	0
ASV728	2457	L41	unassigned	0	0	unassigned	48.7538	unassigned	0	0
ASV3804	3245	L11	unassigned	0	0	unassigned	31.027	unassigned	0	0
ASV1633	186	L13	unassigned	0	0	unassigned	60.0848	unassigned	0	0
ASV2864	555	L42B	unassigned	0	0	unassigned	40.3102	unassigned	0	0
ASV1150	383	L11	unassigned	0	0	unassigned	46.6365	unassigned	0	0
ASV886	42386	L11	unassigned	0	0	unassigned	39.5799	unassigned	0	0
ASV19852	4699	L16B	unassigned	0	0	unassigned	45.0524	unassigned	0	0
ASV10	247134	L21	unassigned	0	0	unassigned	78.7967	unassigned	0	0
ASV115	49789	L21	unassigned	0	0	unassigned	57.1757	unassigned	0	0
ASV225	32637	L23A	unassigned	0	0	unassigned	62.4889	unassigned	0	0
ASV55	183237	L21	unassigned	0	0	unassigned	49.8153	unassigned	0	0
ASV3011	1415	L42B	unassigned	0	0	unassigned	61.5347	unassigned	0	0
ASV32629	653	L15	unassigned	0	0	unassigned	60.0775	Monothalamea;CladeC;Xenophyophoridae;Galatheammina;Galatheammina_1B;18421_33	95.726	100
ASV1262	1812	L11	unassigned	0	0	unassigned	34.4786	unassigned	0	0
ASV4780	504	L16B	unassigned	0	0	unassigned	24.991	unassigned	0	0
ASV945	1628	L17A	unassigned	0	0	unassigned	38.1613	unassigned	0	0
ASV107	74504	L23A	unassigned	0	0	unassigned	30.4524	unassigned	0	0
ASV12932	627	L29C	unassigned	0	0	unassigned	48.696	unassigned	0	0
ASV1114	9610	L16A	unassigned	0	0	unassigned	42.4129	unassigned	0	0
ASV1991	608	L17A	unassigned	0	0	unassigned	26.007	unassigned	0	0
ASV2649	443	L37	unassigned	0	0	unassigned	68.2543	unassigned	0	0
ASV40	106725	L31	unassigned	0	0	unassigned	26.2505	unassigned	0	0
ASV2780	1625	L1	unassigned	0	0	unassigned	30.0252	unassigned	0	0
ASV382	7319	L10A	unassigned	0	0	unassigned	60.1547	unassigned	0	0
ASV1999	141	L23B	unassigned	0	0	unassigned	52.2596	unassigned	0	0
ASV10431	147	L6	unassigned	0	0	unassigned	28.4303	unassigned	0	0
ASV1880	831	L10A	unassigned	0	0	unassigned	31.6057	unassigned	0	0
ASV1212	271	L10A	unassigned	0	0	unassigned	45.1026	unassigned	0	0
ASV22133	446	L17C	unassigned	0	0	unassigned	29.398	unassigned	0	0
ASV920	1413	L17B	unassigned	0	0	unassigned	70.5809	unassigned	0	0
ASV502	10162	L23B	unassigned	0	0	unassigned	42.3844	unassigned	0	0
ASV3354	944	L19	unassigned	0	0	unassigned	41.8295	unassigned	0	0
ASV1900	9565	L7A	unassigned	0	0	unassigned	38.3255	unassigned	0	0
ASV14070	3034	L29B	unassigned	0	0	unassigned	42.2832	unassigned	0	0
ASV1577	348	L23B	unassigned	0	0	unassigned	84.6653	unassigned	0	0
ASV387	7009	L23B	unassigned	0	0	unassigned	45.0469	unassigned	0	0
ASV2054	2491	L7A	unassigned	0	0	unassigned	48.8692	unassigned	0	0
ASV280	8940	L23B	unassigned	0	0	unassigned	40.7609	unassigned	0	0
ASV495	7066	L39	unassigned	0	0	unassigned	34.4842	unassigned	0	0
ASV4930	198	L11	unassigned	0	0	unassigned	27.2874	unassigned	0	0
ASV1164	2738	L21	unassigned	0	0	unassigned	33.6871	unassigned	0	0
ASV735	5559	L40	unassigned	0	0	unassigned	65.2623	unassigned	0	0
ASV2916	949	L42B	unassigned	0	0	unassigned	29.275	unassigned	0	0
ASV1342	1532	L23B	unassigned	0	0	unassigned	38.6837	unassigned	0	0
ASV1729	2284	L29B	unassigned	0	0	unassigned	48.7348	unassigned	0	0
ASV8206	171	L37	unassigned	0	0	unassigned	64.5227	unassigned	0	0
ASV1721	119	L17A	unassigned	0	0	unassigned	31.7469	unassigned	0	0
ASV725	576	L17B	unassigned	0	0	unassigned	34.703	unassigned	0	0
ASV533	1127	L16B	unassigned	0	0	unassigned	31.8419	unassigned	0	0
ASV1513	4184	L5B	unassigned	0	0	unassigned	51.5879	unassigned	0	0
ASV14556	1950	L23B	unassigned	0	0	unassigned	33.7422	unassigned	0	0
ASV1148	4888	L38	unassigned	0	0	unassigned	29.0581	unassigned	0	0
ASV1166	16414	L17F	unassigned	0	0	unassigned	30.3078	unassigned	0	0
ASV1929	4457	L2B	unassigned	0	0	unassigned	36.0011	unassigned	0	0
ASV439	13051	L11	unassigned	0	0	unassigned	33.8778	unassigned	0	0
ASV21	23693	L23B	unassigned	0	0	Monothalamea;Monothalamea_XXXX;Monothalamea_XXX;Monothalamea_XX;squat_Cystammina	78.5584	unassigned	0	0
ASV1142	7428	L11	unassigned	0	0	unassigned	52.7438	unassigned	0	0
ASV554	7965	L23B	unassigned	0	0	unassigned	31.8945	unassigned	0	0
ASV347	10822	L33	unassigned	0	0	unassigned	33.7834	unassigned	0	0
ASV276	1378	L7A	unassigned	0	0	unassigned	61.4957	unassigned	0	0
ASV1336	459	L5A	unassigned	0	0	unassigned	32.2094	unassigned	0	0
ASV1032	4869	L13	unassigned	0	0	unassigned	43.743	unassigned	0	0
ASV14725	917	L27A	unassigned	0.975	PAW3841;PAW4135;PAW4136	unassigned	31.663	Monothalamea;ENFOR9_XXXX;ENFOR9_XXX;ENFOR9_XX_Saccammina;ENFOR9_X_Saccammina_sp.;18586_39	97.458	100
ASV790	5415	L11	unassigned	0	0	unassigned	39.9209	unassigned	0	0
ASV327	2058	L11	unassigned	0	0	unassigned	44.4292	unassigned	0	0
ASV21642	121	L42A	unassigned	0	0	unassigned	42.6075	unassigned	0	0
ASV5316	204	L5B	unassigned	0	0	unassigned	50.941	unassigned	0	0
ASV44	118923	L29A	unassigned	0	0	unassigned	63.5854	unassigned	0	0
ASV669	2154	L18	unassigned	0	0	unassigned	30.2853	unassigned	0	0
ASV1146	6279	L23B	unassigned	0	0	unassigned	45.1848	unassigned	0	0
ASV287	95620	L27B	unassigned	0.983	PAW3841;PAW4135;PAW4136	unassigned	26.2023	Monothalamea;ENFOR9_XXXX;ENFOR9_XXX;ENFOR9_XX_Saccammina;ENFOR9_X_Saccammina_sp.;18586_39	98.305	100
ASV1546	402	L15	unassigned	0	0	unassigned	49.3578	unassigned	0	0
ASV2660	868	L8	unassigned	0	0	unassigned	25.323	unassigned	0	0
ASV16896	968	L19	unassigned	0	0	unassigned	50.5492	unassigned	0	0
ASV351	12750	L16A	unassigned	0	0	unassigned	59.6461	unassigned	0	0
ASV12558	141	L14	unassigned	0	0	unassigned	51.5246	unassigned	0	0
ASV10175	247	L17C	unassigned	0	0	unassigned	46.3272	unassigned	0	0
ASV974	4417	L33	unassigned	0	0	unassigned	45.2055	unassigned	0	0
ASV5282	3080	L42B	unassigned	0	0	unassigned	49.1868	unassigned	0	0
ASV1705	7575	L7A	unassigned	0	0	Monothalamea;ENFOR9;ENFOR9_XXX;ENFOR9_XX;unclassified_ENFOR9_XX	70.7691	Monothalamea;CladeC;Xenophyophoridae;Syringamminna;Syringammina_limosa;MG132678	95.935	100
ASV356	20644	L21	unassigned	0	0	unassigned	27.9495	unassigned	0	0
ASV730	15863	L21	unassigned	0	0	unassigned	32.8839	unassigned	0	0
ASV15956	115	L42A	unassigned	0	0	unassigned	42.1229	Monothalamea;ENFOR_XXXX;ENFOR_XXX;ENFOR_XX;ENFOR_X;F13_70T	95.105	100
ASV11318	6290	L19	unassigned	0	0	unassigned	25.7361	unassigned	0	0
ASV808	362	L9	unassigned	0	0	unassigned	35.8007	unassigned	0	0
ASV66	6989	L38	unassigned	0	0	unassigned	34.7877	unassigned	0	0
ASV5508	286	L7A	unassigned	0	0	unassigned	33.7117	unassigned	0	0
ASV470	26900	L17C	unassigned	0	0	Monothalamea;CladeG;CladeG_XXX;unclassified_CladeG_XXX	63.162	unassigned	0	0
ASV2025	1174	L5A	unassigned	0	0	unassigned	52.4358	unassigned	0	0
ASV13550	120	L42B	unassigned	0	0	unassigned	41.7339	unassigned	0	0
ASV11888	2084	L16B	unassigned	0	0	unassigned	41.3656	unassigned	0	0
ASV3846	3819	L5B	unassigned	0	0	unassigned	57.2533	unassigned	0	0
ASV1606	528	L17E	unassigned	0	0	unassigned	31.9936	unassigned	0	0
ASV11581	15537	L29B	unassigned	0	0	unassigned	26.1461	unassigned	0	0
ASV10283	652	L15	unassigned	0	0	unassigned	23.6572	unassigned	0	0
ASV3598	246	L29B	unassigned	0	0	unassigned	30.5505	unassigned	0	0
ASV337	9451	L40	unassigned	0	0	Monothalamea;ENFOR2;ENFOR2_XXX;ENFOR2_XX_F70-11;ENFOR2_X_F70-11	91.4627	unassigned	0	0
ASV3775	1997	L23B	unassigned	0	0	unassigned	44.7618	unassigned	0	0
ASV1827	1325	L34	unassigned	0	0	unassigned	43.7553	unassigned	0	0
ASV155	5688	L25	unassigned	0	0	unassigned	37.2619	unassigned	0	0
ASV14450	2852	L27B	unassigned	0.983	PAW3841;PAW4135;PAW4136	unassigned	38.7567	Monothalamea;ENFOR9_XXXX;ENFOR9_XXX;ENFOR9_XX_Saccammina;ENFOR9_X_Saccammina_sp.;18586_39	98.305	100
ASV12988	131	L42A	unassigned	0	0	unassigned	30.8149	unassigned	0	0
ASV1123	352	L11	unassigned	0	0	unassigned	48.5967	unassigned	0	0
ASV120	427911	L29B	unassigned	0	0	unassigned	51.9295	unassigned	0	0
ASV572	4515	L11	unassigned	0	0	unassigned	46.7559	unassigned	0	0
ASV23079	450	L11	unassigned	0	0	unassigned	27.2063	unassigned	0	0
ASV142	17486	L11	unassigned	0	0	unassigned	33.1649	unassigned	0	0
ASV29458	152	L3	unassigned	0	0	unassigned	31.3528	unassigned	0	0
ASV1691	265	L37	unassigned	0	0	unassigned	42.666	unassigned	0	0
ASV1551	497	L5B	unassigned	0	0	unassigned	54.2038	unassigned	0	0
ASV578	9138	L11	unassigned	0	0	unassigned	25.5137	unassigned	0	0
ASV4700	111	L36	unassigned	0	0	unassigned	39.2281	unassigned	0	0
ASV2203	722	L29B	unassigned	0	0	unassigned	32.1931	unassigned	0	0
ASV1269	1101	L42A	unassigned	0	0	unassigned	40.3174	unassigned	0	0
ASV4482	747	L42B	unassigned	0	0	Monothalamea;ENFOR7;ENFOR7_XXX;ENFOR7_XX;ENFOR7_X_F103-59T	86.5462	unassigned	0	0
ASV80	41563	L27B	unassigned	1	PAW3841;PAW4135;PAW4136	unassigned	41.5307	unassigned	0	0
ASV152	31942	L21	unassigned	0	0	unassigned	45.1051	unassigned	0	0
ASV13899	5528	L36	unassigned	0	0	unassigned	51.7737	unassigned	0	0
ASV2328	282	L41	unassigned	0	0	unassigned	29.7923	unassigned	0	0
ASV7946	247	L23B	unassigned	0	0	unassigned	48.6061	unassigned	0	0
ASV13620	505	L5B	unassigned	0	0	unassigned	42.4631	unassigned	0	0
ASV5533	235	L21	unassigned	0	0	unassigned	29.0837	unassigned	0	0
ASV2184	361	L17G	unassigned	0	0	unassigned	52.6043	unassigned	0	0
ASV90	73137	L41	unassigned	0	0	unassigned	51.3153	unassigned	0	0
ASV1002	2761	L19	unassigned	0	0	unassigned	48.896	unassigned	0	0
ASV4418	191	L16A	unassigned	0	0	unassigned	52.9033	unassigned	0	0
ASV938	1764	L7A	unassigned	0	0	unassigned	35.5516	unassigned	0	0
ASV20929	171	L7A	unassigned	0	0	unassigned	43.5904	unassigned	0	0
ASV1140	633	L17A	unassigned	0	0	unassigned	28.2614	unassigned	0	0
ASV1286	1049	L23B	unassigned	0	0	unassigned	30.1325	unassigned	0	0
ASV875	2442	L23B	unassigned	0	0	unassigned	52.4108	Monothalamea;ENFOR1;ENFOR1_XXX;ENFOR1_XX_Xeno;ENFOR1_X_Xeno;231_15	95.205	100
ASV11879	2508	L11	unassigned	0	0	unassigned	21.2268	unassigned	0	0
ASV2088	297	L8	unassigned	0	0	unassigned	38.89	unassigned	0	0
ASV12548	1096	L5A	unassigned	0	0	unassigned	46.3607	unassigned	0	0
ASV1217	1925	L11	unassigned	0	0	unassigned	39.0121	unassigned	0	0
ASV279	15060	L15	unassigned	0	0	unassigned	54.4399	Monothalamea;Monothalamea_XXXX;Monothalamea_XXX;Saccammina;Saccammina_sp.;17972_80	95.833	100
ASV481	16146	L21	unassigned	0	0	unassigned	53.7625	unassigned	0	0
ASV634	7190	L23B	unassigned	0	0	Globothalamea;unclassified_Globothalamea	63.6804	Monothalamea;ENFOR1;ENFOR1_XXX;ENFOR1_XX;ENFOR1_X_undet_monothalamid;21000	95.172	100
ASV1737	12749	L11	unassigned	0	0	unassigned	36.096	unassigned	0	0
ASV18326	301	L5A	unassigned	0	0	unassigned	53.7595	unassigned	0	0
ASV5	44356	L28B	unassigned	0.980333	PAW4210;PAW4236;PAW3838	unassigned	45.4284	unassigned	0	0
ASV12671	359	L10A	unassigned	0	0	unassigned	43.2589	unassigned	0	0
ASV501	1981	L17E	unassigned	0	0	unassigned	50.6245	unassigned	0	0
ASV1658	4285	L17B	unassigned	0	0	unassigned	61.1628	unassigned	0	0
ASV4285	204	L17E	unassigned	0	0	unassigned	33.5871	unassigned	0	0
ASV16210	84154	L29B	unassigned	0	0	unassigned	44.7182	unassigned	0	0
ASV1831	104	L32	unassigned	0	0	unassigned	35.7866	unassigned	0	0
ASV1726	4888	L31	unassigned	0	0	unassigned	48.2986	unassigned	0	0
ASV764	5041	L16B	unassigned	0	0	unassigned	31.6448	unassigned	0	0
ASV613	12020	L21	unassigned	0	0	unassigned	43.6855	unassigned	0	0
ASV7249	395	L23A	unassigned	0	0	unassigned	42.8896	unassigned	0	0
ASV1421	109	L36	unassigned	0	0	unassigned	30.7188	unassigned	0	0
ASV601	1379	L2B	unassigned	0	0	Globothalamea;Rotaliida;Epistominellidae;Epistominella;unclassified_Epistominella	91.2407	unassigned	0	0
ASV4025	685	L17B	unassigned	0	0	unassigned	67.2511	unassigned	0	0
ASV1401	1135	L13	unassigned	0	0	unassigned	25.5425	unassigned	0	0
ASV2424	112	L11	unassigned	0	0	unassigned	25.5441	unassigned	0	0
ASV45	80807	L35	unassigned	0	0	unassigned	60.4326	unassigned	0	0
ASV289	12003	L31	unassigned	0	0	unassigned	52.7762	unassigned	0	0
ASV1553	824	L17B	unassigned	0	0	unassigned	60.9499	unassigned	0	0
ASV2186	3102	L32	unassigned	0	0	unassigned	36.7966	unassigned	0	0
ASV4538	893	L36	unassigned	0	0	unassigned	31.4099	unassigned	0	0
ASV581	6359	L23B	unassigned	0	0	unassigned	49.1669	unassigned	0	0
ASV37	47644	L2B	unassigned	0	0	unassigned	49.3008	unassigned	0	0
ASV5543	610	L42B	unassigned	0	0	unassigned	34.6843	unassigned	0	0
ASV334	18964	L23B	unassigned	0	0	unassigned	36.5658	unassigned	0	0
ASV12467	4451	L17B	unassigned	0	0	unassigned	47.6555	unassigned	0	0
ASV11279	7661	L9	unassigned	0	0	unassigned	26.5881	unassigned	0	0
ASV11294	5702	L9	unassigned	0	0	unassigned	32.5584	unassigned	0	0
ASV11754	1094	L9	unassigned	0	0	unassigned	22.8634	unassigned	0	0
ASV11912	5219	L9	unassigned	0	0	unassigned	33.3297	unassigned	0	0
ASV1240	7688	L9	unassigned	0	0	unassigned	31.848	unassigned	0	0
ASV1428	2453	L9	unassigned	0	0	unassigned	53.5898	unassigned	0	0
ASV1494	974	L9	unassigned	0	0	unassigned	32.8599	unassigned	0	0
ASV20346	1000	L9	unassigned	0	0	unassigned	52.8231	unassigned	0	0
ASV2767	1397	L9	unassigned	0	0	unassigned	47.6392	unassigned	0	0
ASV4686	5488	L9	unassigned	0	0	unassigned	45.6116	unassigned	0	0
ASV4720	6857	L9	unassigned	0	0	unassigned	31.8478	unassigned	0	0
ASV950	7809	L9	unassigned	0	0	unassigned	32.6264	unassigned	0	0
ASV22708	1199	L29B	unassigned	0	0	unassigned	51.9554	unassigned	0	0
ASV14423	451	L29B	unassigned	0	0	unassigned	36.6893	unassigned	0	0
ASV22876	726	L43	unassigned	0	0	Monothalamea;CladeC;unclassified_CladeC	71.9543	unassigned	0	0
ASV30672	313	L29B	unassigned	0	0	unassigned	39.7287	unassigned	0	0
ASV14472	2711	L29B	unassigned	0	0	unassigned	32.7307	unassigned	0	0
ASV21135	102	L14	unassigned	0	0	unassigned	54.3524	unassigned	0	0
ASV4071	143	L16B	unassigned	0	0	unassigned	46.8607	unassigned	0	0
ASV17820	215	L14	unassigned	0	0	unassigned	40.2943	unassigned	0	0
ASV2978	143	L13	unassigned	0	0	unassigned	36.3471	Monothalamea;ENFOR8;ENFOR8_XXX;ENFOR8_XX;ENFOR8_X_F64.4;F64	97.468	99
ASV23288	290	L29B	unassigned	0	0	unassigned	54.3148	unassigned	0	0
ASV23701	129	L29B	unassigned	0	0	unassigned	29.1007	unassigned	0	0
